# Supplementary material for: Neuroaesthetic exploration on the cognitive processing behind repeating graphics
Source: Front Neurosci. 2022 Nov 9;16:1025862. doi: 10.3389/fnins.2022.1025862 (PMC9682169; doi:10.3389/fnins.2022.1025862)
Supplement: Supplementary file 1 [file Data_Sheet_1.XLSX]

## Sheet: Sheet1
Time Domain Analysis (5080 trials)						Time-Frequency Domain Analysis (20 subjects)
Fz_150-250ms			Pz_300-450ms			Fz_150-250ms			Pz_300-450ms
Standard	Target1	Target2	Standard	Target1	Target2	2.29663	16.9616	25.7416	0.713712	22.9569	30.1598
17.1855	-2.11157	14.3155	-11.286	7.06653	1.11576	6.48229	7.10669	6.89697	3.2284	11.9362	13.3116
1.8711	2.63618	5.79925	1.42849	-4.79703	6.10098	8.74749	43.5991	30.7812	5.3452	12.484	15.9917
1.95245	-0.272011	2.50568	-0.732419	0.686976	3.40264	8.59793	22.9828	31.4328	4.24721	15.9908	27.3366
9.92204	20.7311	0.499492	-0.36412	-11.1434	6.20244	8.93751	26.0285	31.8381	7.12381	17.8338	23.4686
6.9615	-8.25986	-6.95146	-10.9714	4.26742	1.19699	4.74853	15.3866	15.0776	4.39704	32.2247	35.5707
6.18898	8.56128	-3.18669	-4.30177	1.61599	4.088	3.5653	2.99304	3.17638	3.98182	4.53344	5.37395
-1.70937	6.95168	2.47226	-0.455869	2.86894	-2.62636	6.05183	7.10027	6.83636	9.82129	8.09208	12.2914
-3.1995	-1.35703	8.3877	0.0926998	0.79407	6.78022	2.75466	2.6826	3.25458	1.18287	11.7557	9.30804
5.98059	0.104192	-0.827969	-11.5207	16.117	12.2547	0.887017	4.72368	9.3552	0.43215	28.5509	20.5243
0.182646	3.26642	-3.03033	4.1453	-7.42598	-2.76265	2.39359	14.501	18.2519	3.32454	27.1684	32.4666
6.5992	12.0263	8.25435	7.51106	-7.11951	3.6874	6.40106	2.08243	3.12441	3.03366	3.24441	5.7865
-4.40582	-3.05566	4.02866	0.104776	0.466421	4.76002	2.0754	3.62233	4.10285	0.767985	9.89364	10.9004
13.7111	-6.26891	2.51064	-12.4776	-3.27237	3.59044	19.8518	6.57967	5.42871	185.335	22.4486	25.5588
10.2749	18.5174	-0.587317	-11.6694	1.04188	4.19986	7.75101	14.4481	13.1342	3.04869	3.75185	4.15604
2.57648	-1.36029	-6.66699	44.303	5.31556	20.2832	11.0602	7.21743	21.5045	24.3708	10.3626	12.2722
-1.33579	7.03292	11.4096	-5.91549	-4.16411	6.47514	3.82136	12.6935	21.3658	2.10236	15.7442	23.763
3.49963	5.69101	1.04787	5.16996	-1.15243	-5.27912	2.2642	9.02735	6.51937	7.65867	16.7708	13.523
6.22915	1.42557	10.6599	-16.0487	3.45021	-11.6732	6.73468	8.68693	18.741	6.33135	17.8754	23.8356
0.673867	-2.67255	1.50432	-2.51124	5.14149	-5.74903	21.6143	27.308	31.9347	8.42167	4.88581	9.60039
2.98662	-3.29411	5.93509	4.14961	4.30802	3.51685
11.6458	6.43763	-2.49584	-0.344922	6.0313	5.09295
1.4739	0.629074	3.57364	-5.68752	2.9462	1.11046
-1.16837	0.655535	-3.15503	0.514822	4.06102	10.9627
-4.38942	7.43882	-1.99316	-7.3411	-0.598245	12.5457
4.88939	5.49878	6.88499	-3.01718	-0.0888408	-5.09559
2.02054	6.20333	5.73946	2.07344	-1.42455	2.219
1.12468	2.22712	14.039	-2.65925	8.978	-1.06534
-3.6619	1.50097	-0.370019	5.95425	1.56356	5.48373
-3.45108	2.17871	-6.93406	6.47085	-11.4111	2.03877
7.83099	0.831529	4.06204	-5.65436	20.7035	-0.024515
9.66041	11.2417	4.01737	-2.98711	2.37566	6.33593
-1.70908	-2.31115	-0.564988	2.09608	-3.59488	6.05418
-5.03673	8.92887	1.46712	8.26308	-1.56744	6.07844
1.56385	-2.06915	4.65802	4.20068	-5.11099	-3.09102
1.80208	4.59829	4.23649	1.38101	8.0954	8.11267
2.73587	9.43521	0.67418	-5.88915	-0.552042	10.0546
3.08508	3.2975	-6.19528	-14.7389	1.00039	5.14618
-6.66959	8.36987	8.48402	0.309493	1.8295	6.91443
-3.95123	-21.9862	-6.66639	2.97901	11.2228	8.59483
-9.30135	1.80955	-0.392803	17.8285	6.41165	2.13341
-2.40318	2.50682	-6.88702	7.8426	3.1766	12.1649
6.22029	10.387	-0.450181	-10.5107	3.30498	-2.83415
6.06482	3.40852	4.95928	2.75136	3.61155	1.15494
1.71313	18.0811	11.0188	2.65349	12.2762	5.21268
-3.945	1.0247	1.90339	3.64684	-5.24454	-6.8781
8.72586	4.78512	3.18103	4.4046	7.05926	3.12604
4.71597	9.44624	4.43169	-0.728696	-0.234428	1.57574
3.17595	-3.53382	-1.26987	-2.68679	9.00142	-0.179145
2.81234	0.812838	0.506899	-1.75978	3.49215	2.92713
11.7608	9.91992	8.18011	-3.04933	1.9309	5.02362
-0.235816	-1.71709	8.77535	-9.74811	7.49082	2.89504
8.13809	6.05823	4.32369	-5.55787	2.00322	6.14638
-0.966245	0.22462	0.325835	3.58365	-0.404617	3.35451
2.89419	2.50573	4.57695	4.67669	5.26617	-4.02955
-4.15768	8.08138	3.70953	7.99814	9.94338	8.82845
0.0343173	-3.02135	1.24327	-6.80493	5.40821	5.83245
2.82126	0.713468	3.31668	10.9755	14.8099	14.9308
-3.34716	8.16001	-1.45093	8.42341	4.83887	5.97608
0.992129	2.75755	-3.7767	-1.47549	-6.76034	-6.20207
1.31052	1.83635	-9.46426	-0.664957	9.61042	5.36189
9.79443	-2.04118	-1.74356	0.813888	1.98985	14.0499
-1.97883	1.14516	0.635579	0.212071	3.67284	-1.91817
-4.05959	1.38954	-11.1344	-0.432083	-7.26734	8.32042
-6.08555	1.69832	1.1552	-1.57567	4.67017	8.08478
13.6715	8.21546	10.1463	-3.02924	-3.67357	0.473732
2.42263	12.9683	3.53859	-8.54276	-6.64782	-0.249188
11.4453	-2.30919	3.24101	-8.26078	-0.282302	8.24247
5.65714	-16.9745	6.46189	-4.77038	7.42182	-3.69435
5.18382	8.67716	2.24502	-6.04379	2.18463	-9.00395
-1.47681	1.77592	1.80969	4.43919	5.0953	8.97736
4.48213	0.067997	4.90843	-10.603	2.76641	-0.197351
-1.22997	1.43689	1.95649	7.6603	-8.12152	-5.01388
-2.61987	-3.51438	-4.53308	5.11245	-1.07682	-2.33517
10.6561	5.92068	3.17778	-6.10148	2.32677	6.39135
2.39954	7.87263	1.48235	-0.179293	4.10626	7.70242
-3.73705	-4.91726	-6.10292	-3.51735	-0.218085	14.4028
11.1003	2.21473	3.93945	0.448237	8.85601	2.63559
-1.72525	-0.285503	2.20934	-3.50834	0.865917	4.76647
-2.17525	-2.14431	2.35135	-5.30274	1.43409	-7.67911
9.755	2.77675	8.82429	2.32657	-4.3697	-2.17114
17.9406	-2.47205	18.4925	-10.5201	2.9462	2.75899
3.23909	2.74204	-3.62949	-4.85612	-4.5646	0.317009
23.1295	7.21323	-2.6034	-24.0256	2.81193	16.3215
1.19928	4.38786	11.3992	-5.82258	3.05199	-2.49779
-0.477297	-0.196824	2.46548	-0.476775	1.12488	-6.15355
2.96106	5.77917	6.69388	-3.81032	9.17179	-2.39146
2.78722	-2.42216	-3.29313	-6.93169	7.09737	6.83087
-1.95699	5.92049	3.73155	14.3101	2.55502	-6.12834
-3.5723	8.32076	4.21273	5.71295	0.344713	5.89359
-0.404918	-0.275918	-0.314878	-6.63447	-0.219096	-6.07591
2.79136	3.32466	2.8329	46.4496	-2.31073	5.52248
9.44751	-5.51548	2.27639	11.2485	-1.90211	-4.1057
-3.05775	0.849553	-0.502319	2.42123	1.79582	2.41726
3.64856	-1.94178	4.904	-7.19726	5.67447	9.39534
7.25388	4.30587	11.8986	-12.0314	1.39754	16.387
1.09857	1.56093	1.67083	-0.625009	-1.24593	2.42307
-0.140875	9.13958	5.2409	-0.526136	-0.997867	-3.69678
7.95539	5.49077	11.0767	0.465103	14.6057	-2.9127
-3.58277	8.2744	5.59446	-2.62916	-0.788541	-1.02974
12.6151	-2.35018	-1.78819	-11.9767	-10.2846	5.1547
-1.1645	3.80246	8.20917	1.25789	5.07011	4.98845
-2.54326	0.32689	-6.90429	4.46797	6.81248	2.97578
5.41214	9.48609	9.95885	-0.787477	2.55155	-11.0368
6.07891	9.20698	-3.40046	3.7304	-3.73855	7.34541
-0.649241	-1.46956	2.54319	-7.01911	4.47684	-9.10234
-6.06267	5.20287	5.80804	0.0702114	2.01881	7.05249
1.6418	13.4199	7.34708	-6.80173	1.97197	-5.04334
-0.462926	4.47067	1.25988	-1.06946	-8.35408	0.465579
3.37939	0.94302	1.1712	-4.87119	5.14285	-3.75893
-2.46208	-0.142039	-3.66399	3.13804	9.19755	15.6382
5.94387	-0.0952474	0.0491779	-6.2587	0.709917	2.9356
3.65049	0.776659	0.0317055	0.801609	-0.358364	1.51639
-2.32109	-1.90496	0.316156	5.13635	0.136749	-0.232477
5.43258	2.11565	0.612156	-8.29352	-4.27354	11.4265
1.96999	3.87499	-0.326775	-7.91077	6.47795	5.82945
7.12652	-0.367358	1.68478	9.4756	0.571615	-2.28434
0.184597	-0.405226	3.42044	-0.724702	0.802588	0.375206
8.63903	7.74474	11.7736	-18.7711	-1.64472	-4.37837
2.96446	3.20661	0.734462	-2.45799	3.14159	5.30496
5.06333	3.93021	3.73635	-2.447	-1.44238	-4.3563
-7.43922	-1.34147	0.8228	-0.765895	10.8841	-0.393986
-3.2608	1.02424	-1.80045	12.0698	-2.51663	2.3704
1.61432	5.0774	24.7369	-1.21281	9.06718	-19.3169
7.6753	9.19238	3.43482	-3.4674	-1.31028	-2.64789
0.137296	11.8328	4.84893	6.22878	-1.35436	12.113
-1.79849	10.9261	2.71724	2.70132	-0.867375	-4.18111
5.71533	2.40643	1.34098	3.19729	4.22683	11.3827
1.40191	2.26508	2.08964	5.66265	2.29396	-1.73603
2.13963	-1.99146	-3.06246	-4.55458	0.983226	3.15799
5.16752	-3.02108	-5.36593	-3.12642	4.80844	2.206
22.655	0.752424	-1.80356	-9.56701	-0.827618	3.21599
-0.204354	1.46448	-1.53758	8.98932	9.92766	-3.77461
-1.4386	-1.02884	0.592878	-0.930039	0.0461298	-1.90702
-0.638254	-1.49434	-8.39472	3.20485	12.8307	4.68983
1.89998	10.3787	2.72881	-5.68365	-2.90566	4.64077
-1.7442	11.7433	1.49901	-16.8136	1.12231	6.65359
-5.86523	-5.11709	-0.880661	6.19313	12.6159	3.11966
-1.26272	-1.03658	2.48848	2.18899	-1.41711	-3.76858
1.63864	5.43159	13.0743	1.30712	3.93622	-5.66636
2.74728	-8.89705	1.82525	1.03334	5.72342	-0.0133909
1.87424	1.91733	2.70834	-2.37315	2.57391	-1.35817
16.0963	7.76589	0.735448	-5.04834	0.1477	3.64515
13.8756	7.76185	0.213204	1.06912	4.01167	11.2855
1.94651	0.294755	-2.22704	-0.624795	-1.88232	0.900428
7.16479	1.60592	1.08069	-4.60778	-11.1379	-3.04426
-2.78256	-3.03153	-2.12929	1.77969	-0.775483	-2.9958
-2.76303	8.41943	-0.244629	-2.81877	-6.21884	9.37666
9.81095	19.7764	12.8973	-6.22481	-4.09338	0.141808
3.18045	-16.7709	-1.90806	-3.97523	16.3938	-2.7083
0.0806887	-1.58669	6.22458	2.44908	7.57917	4.56167
2.03657	6.58014	-0.763353	-1.24204	2.70102	-8.96469
-0.198322	-7.99353	-11.3903	2.77445	2.61271	4.94557
9.27508	11.1416	4.28803	2.72779	2.4805	4.76693
13.7763	5.02261	0.689855	0.328572	-11.7058	3.10087
-2.89107	5.91675	0.108958	-6.29816	4.23832	4.45681
-4.87319	19.9457	-0.293525	6.93469	-12.8014	9.58404
2.92911	2.6559	-3.76026	3.43611	7.99883	1.49212
-0.833859	2.38863	-5.12398	3.89149	10.2381	3.03367
-10.1658	6.34402	1.26275	27.0667	7.99838	3.98325
-4.24243	0.736062	7.86096	2.67752	7.54249	2.29223
3.44176	5.92869	4.43874	-5.79832	2.15295	2.4204
6.70874	-5.20854	-0.191315	-12.0612	9.39013	1.10128
7.05585	4.34966	2.6816	-2.16438	2.14841	5.43357
-1.18172	5.48403	8.56866	-1.79515	2.52282	-0.638929
6.02321	-2.00368	3.44863	10.02	4.57383	-2.92209
1.38177	6.92884	5.28187	-0.83706	0.988873	-2.15944
1.02348	13.5521	1.08979	-2.52999	-2.49242	2.06001
-12.991	22.9905	-24.7219	-16.8946	3.89354	-7.56146
0.0753026	0.888445	-2.06421	3.54288	-1.29006	-1.57405
0.502604	0.343816	0.549289	0.508832	0.117154	10.2352
-3.97845	2.10713	1.99407	5.03651	1.0624	6.34364
18.9707	-2.73295	1.94372	-6.37083	-0.800703	4.25674
1.32034	-6.88544	1.81161	-3.08338	8.4449	3.08397
7.97744	3.56667	10.98	1.48743	8.78757	-2.34846
-2.74448	6.47215	9.54042	-3.79825	-0.0181281	4.97197
1.12362	2.37828	4.59835	0.886085	-2.85723	3.64654
-3.48652	6.11275	-5.96063	-7.98481	0.75449	9.02351
3.81094	-0.150556	3.26191	-3.96413	-1.89646	-3.301
12.2417	5.49219	5.30416	-7.68665	9.45595	14.4975
3.19499	10.2843	12.4225	1.66163	-0.302508	-1.89869
12.5502	-2.32255	-3.18989	-3.49784	12.356	0.982298
8.14922	-10.0127	3.70341	5.02249	-1.75734	2.00005
6.541	5.3126	6.00475	-2.2368	2.55894	-8.05338
-2.04627	7.39347	3.10297	-1.66967	4.60201	-1.26302
4.54441	2.74977	-8.1817	-6.97719	-0.44813	12.4698
-1.50391	-7.51236	0.454806	-1.24561	-9.70165	-9.74328
-24.0811	1.02909	-1.50742	11.6819	0.0697509	-1.45692
11.3745	1.9392	-1.54746	-0.252246	4.76594	7.98901
-2.45883	0.819635	-0.212531	6.19021	-0.339076	5.71652
-1.52528	1.05707	-2.52379	5.83922	-1.6281	4.67127
9.08658	0.407414	0.928592	-15.4026	-11.1548	-5.55859
-1.43889	0.211214	5.33112	-5.52432	0.365809	0.315432
7.84304	8.84519	5.59859	2.23446	-5.05961	-6.17553
2.45067	-1.63706	-2.0126	-11.8342	-1.66271	-0.147162
-2.56249	-0.35987	5.22436	3.06951	7.97628	5.85883
4.10202	0.230842	10.5301	-2.43996	7.60521	-1.81653
-3.69548	5.93169	-3.81675	-1.74424	2.03924	8.00582
12.9757	7.45564	-3.68829	-2.32002	-10.1052	5.50931
3.50244	5.19995	1.85908	-1.91752	0.133562	6.30808
1.02537	7.56549	1.43262	5.15201	0.602203	2.19137
11.0583	14.0581	-2.51471	-7.58492	-6.8807	-5.408
8.9052	11.6159	10.2772	-4.52519	2.48632	1.3137
-1.52877	2.48392	2.22226	6.68576	0.406903	10.312
6.0575	2.92845	12.9165	3.20371	5.45066	-2.20799
-0.310773	5.16073	3.75931	-3.16657	2.51355	7.88379
3.91693	4.53003	13.0999	0.609049	0.191391	5.62325
5.31786	0.459684	-1.50996	-7.23421	0.922121	5.66379
-3.12867	-0.304134	2.94532	4.21728	-0.738665	2.59868
-3.15304	15.4148	6.89553	3.90225	0.0713912	1.81178
1.11553	0.784563	-2.36277	-9.16469	-0.469606	6.9285
2.58925	-2.97931	-0.66231	4.67148	-2.11977	-3.06848
3.0421	-0.0474319	-8.32792	-9.49607	0.253221	3.69977
-4.25032	-4.00809	10.4236	4.69208	12.5214	1.05717
2.70228	6.90298	2.87795	-7.34706	17.9902	3.87438
0.972353	-2.61869	-1.59206	-1.65267	3.33587	3.07406
4.09962	-0.94208	0.728094	-1.18907	1.03344	-0.255647
-12.2393	16.1396	-1.91421	-1.93255	-16.8498	6.62859
14.3063	4.2227	5.21179	-9.25503	-1.21072	12.8336
2.29797	4.04432	-1.70442	-5.30455	3.13321	9.37095
3.6728	0.335472	11.6696	2.11383	-3.80757	-0.0807635
8.86	5.46409	0.470735	2.41259	12.6424	2.96255
4.70124	3.9734	10.8888	8.59512	2.25174	-4.7903
0.392361	0.0643147	-0.119156	-3.03398	-1.96817	2.44291
1.20759	5.61718	3.43199	-1.73533	5.48187	0.899935
4.56127	23.1399	5.72958	0.757699	-5.58184	-6.84559
4.27279	2.22027	-3.3334	-1.52878	-0.820797	2.86314
5.79956	4.26997	-0.273551	-3.23796	5.99549	5.94612
5.4598	6.44693	2.09038	-0.138957	-0.529888	2.0947
5.37467	1.15077	-0.532051	6.30238	4.52849	-5.23758
8.25093	10.1736	-2.31181	-4.44297	0.0819799	11.3302
-9.18025	2.08133	3.34323	8.6023	4.43903	3.97206
13.5249	11.5093	5.06956	-3.99177	-3.9113	7.79877
-1.43946	-0.0359847	3.49324	-1.20646	0.797755	-4.70581
5.80112	8.48486	0.766153	-6.91988	0.500965	-0.384417
3.50408	12.5399	-3.33567	1.17937	-6.92194	7.42472
7.97882	5.30431	-4.31407	-3.28593	5.6598	1.96309
-2.23003	7.90734	6.87129	8.51439	-0.399625	-0.490234
-0.420124	4.5544	-3.25591	5.39256	0.645711	5.85115
2.95672	6.71128	3.08928	-3.21445	12.3153	6.94744
4.24435	1.27887	10.822	6.58004	-3.73894	-3.38106
1.69641	-4.43919	-3.05131	0.384024	5.48628	2.72834
6.10545	4.65442	-0.879594	-7.11209	1.52857	8.00323
-8.23438	-2.18962	-1.31452	9.07916	-5.00517	8.66906
1.31742	2.34354	2.58535	5.76881	-8.53142	9.01216
2.37857	-0.883137	1.45886	4.26294	10.5955	12.0377
1.50386	-5.7313	5.00577	-1.60022	6.12006	5.4264
7.88224	-2.34475	-0.201859	-4.2797	5.72912	9.18328
-4.59418	9.1128	14.9597	-1.47877	4.27272	-5.30397
1.49944	0.829513	6.43293	3.5993	6.10923	-2.35921
-5.33977	9.53683	5.89228	0.888621	-2.62589	-5.97034
-5.90022	8.30409	-1.19033	-1.04593	10.1154	-1.15639
8.07091	-0.38328	12.277	3.45476	-0.0450098	-3.41579
7.19389	3.63242	7.58006	4.35362	10.9666	-2.1442
-1.2214	-0.9199	9.20293	1.703	4.0177	0.20957
-1.6569	4.09579	7.50236	-0.623027	0.511523	3.5927
11.1485	22.1872	-0.107492	-0.76957	-14.7619	1.0752
36.785	17.9985	7.5956	-29.1385	-9.9946	1.91239
6.30623	3.48471	3.33122	-2.19658	3.93463	11.3209
10.273	5.23965	10.5932	-1.23316	1.10778	0.644013
-8.0991	3.00469	9.34617	-0.50061	3.87794	-11.4314
-2.73479	4.19125	4.8671	7.20507	12.7815	8.60155
-2.17892	3.57822	11.3405	8.05353	-5.24796	-2.77646
-6.7226	1.58968	3.80207	10.3825	-4.93586	8.56126
-6.28975	0.714997	12.7317	2.33013	3.74682	-12.7724
4.51004	8.82634	7.73212	-1.45349	9.00678	-2.00056
1.17601	1.20311	1.1109	-10.0601	-1.19985	-0.149175
-5.68654	-18.021	0.435827	1.10385	12.5861	-1.47328
3.07376	2.6665	4.42729	-1.33414	9.77378	-5.80194
2.72443	1.75272	6.65769	-6.77436	10.8457	-3.84465
6.94469	2.66374	13.8307	3.61088	9.1024	-8.22818
-0.387844	3.2707	7.04727	3.04352	7.69625	2.28281
-5.6418	0.468251	-10.1339	2.65656	2.72299	2.93564
1.37539	-4.08504	-3.92209	-0.122719	1.28686	1.69465
4.51141	4.6803	9.15397	-5.54454	-1.71878	-5.17899
0.180859	6.8208	4.8454	5.43774	-3.72481	5.1801
3.52313	5.73001	4.5915	-6.96463	-5.79033	-1.16252
-1.13321	10.8171	4.1323	-1.7585	9.34522	1.79006
7.857	2.91364	3.7489	-6.27271	5.82364	5.07187
3.81037	7.56646	-0.0235999	-1.36132	1.64257	2.32829
12.5929	-0.483758	5.46525	-17.9643	-0.337516	4.59912
2.77137	5.95763	0.151971	-12.9087	-0.128087	2.99311
5.69948	7.0062	-0.258142	-0.867791	6.67215	13.7787
3.058	3.53807	-0.185057	-7.49557	7.59706	8.28792
4.95619	-8.22857	-3.23588	-8.6666	6.67569	2.07631
-3.32839	9.38541	8.06826	-0.224434	-0.680101	2.94166
1.66878	4.80098	14.1195	-1.27202	-1.44245	-4.69648
-1.04417	1.27508	1.3777	-2.00714	4.10799	7.91572
2.29295	-0.149795	-1.64978	1.81237	-1.50045	3.55516
3.57921	5.21867	6.40931	-8.75524	-4.31648	-0.29196
5.06202	12.1592	14.5532	1.84976	-5.97112	2.34187
1.26215	1.81854	-3.77023	1.31982	3.31019	4.61246
2.07613	-0.801671	-10.4333	0.291428	2.47386	9.56076
4.28567	-6.5122	6.51923	0.45053	12.2765	-14.4231
4.35342	4.4138	-4.47574	-1.75015	-1.48581	0.12584
2.95569	5.14408	14.1114	10.2515	-2.52717	-2.38561
3.32773	-1.82708	3.56135	-9.28121	6.4206	5.10191
-0.216274	8.14323	0.488799	-6.09925	5.36309	-2.73394
-3.58024	1.04243	-3.40479	11.7517	-9.39273	2.85038
2.93151	11.8554	3.07432	4.54072	-4.95753	14.2926
3.57892	7.25469	-3.23651	4.36856	-2.15391	3.54763
-0.84698	5.67117	5.03537	3.84707	2.90514	1.15548
-0.317378	24.7359	13.7728	-8.14782	-4.7826	-11.3708
13.1699	3.54074	3.51619	-6.18755	-1.50942	0.537134
-0.166263	11.9073	4.15994	-3.44684	-0.9366	5.05767
-0.853314	-6.16974	1.01097	8.89549	9.20486	4.51471
8.51932	11.2325	9.82857	0.554729	-2.52292	9.04089
4.432	10.5101	-7.76923	3.18265	2.5451	4.66762
0.773263	3.29247	-3.75248	4.36449	-7.13351	2.58138
1.26833	-1.4865	-1.00698	14.8843	22.5175	6.59431
-0.109027	-0.636743	1.55385	-0.0308439	3.44543	-0.947746
-4.45412	1.716	-3.11672	4.06575	-10.4939	8.63683
-5.84354	19.1891	0.903748	7.17353	6.94071	-3.28821
0.211217	5.60277	0.95081	-15.4301	-0.902752	2.57603
5.66278	3.95482	2.28493	-3.4224	6.63508	-0.812963
3.06567	5.3845	7.83858	3.24198	2.90998	-1.86867
11.1976	3.82831	0.952168	-2.89217	-3.17116	-1.45105
-1.51766	6.98296	0.226843	5.73625	0.400809	2.50736
5.0314	7.95492	10.2642	-2.21256	-4.12172	2.68102
5.41871	5.60964	-0.0342272	2.11061	1.52402	-9.10858
0.804081	0.513605	-2.28029	-2.07836	0.484835	-1.28773
4.82051	9.16824	5.25882	5.61141	1.39615	4.20604
4.22699	14.1865	3.09332	0.283886	-1.90876	-6.5736
5.84726	1.27803	-0.709507	-12.7721	-2.39797	4.94952
7.3715	7.30819	-3.06001	13.5242	15.9781	23.1362
-3.61249	-1.85683	-2.8046	8.56767	19.6621	4.85422
11.3236	1.67908	10.848	3.37927	6.14113	5.32647
-0.304219	5.64674	-1.26274	41.2607	11.3061	16.28
-1.26835	-1.78605	4.23609	-2.32484	13.2801	-1.1675
-0.568008	6.21579	-1.90992	-1.03119	4.42203	6.14638
-0.340534	-0.660744	0.730545	0.490299	-0.768754	5.02212
5.82441	-0.735849	-1.63729	-2.66887	8.82096	5.11487
7.91577	-9.88796	-12.0514	-2.40937	2.05741	61.0665
-5.16333	8.59997	1.34114	-5.55442	-0.681024	-2.91098
2.38898	10.6909	4.7865	5.96172	-1.64342	-4.30811
5.75674	-0.205486	-0.444705	41.5614	12.2438	7.11556
9.09599	-4.57448	7.37271	-4.99618	4.43439	0.161275
9.25629	-6.60858	-5.38126	6.64313	11.3167	-1.76185
3.07052	-0.529637	-1.47313	-0.561242	-0.0248264	0.827137
0.759628	0.271711	0.563042	-2.83431	5.47146	6.43554
-0.781435	-0.835372	14.2938	-0.0449938	-2.31974	4.0101
1.40417	-8.41054	2.52447	2.33652	0.336563	-1.21005
-2.08483	8.04891	-1.49251	0.447592	-3.78283	3.97485
3.79892	-3.42814	-1.59841	2.66029	10.4213	5.62197
4.27273	-2.69272	-0.306327	0.668029	2.64791	-6.98753
-2.35035	-2.24683	2.48394	0.285075	1.93004	-10.3271
2.75008	-0.336841	7.5179	5.89753	-8.0811	3.36284
-10.594	5.23126	1.84216	10.9678	1.87818	3.4612
8.99867	9.88703	14.2821	-8.30934	11.2544	2.83069
-1.34991	-0.851033	0.958149	2.84642	-6.0048	-2.16685
-0.530553	2.17186	2.26403	1.5036	-0.520639	-6.58721
9.23039	1.66818	10.6422	-3.5615	-4.96618	8.61109
-4.02684	0.982899	-7.52092	1.6327	3.43961	2.609
1.97838	7.17523	2.06486	-3.86758	4.13374	18.5241
4.44153	3.87166	2.35106	5.03521	6.43033	-12.6408
2.1991	-3.23736	0.412347	5.08935	5.86568	5.90854
3.51084	-0.298695	-0.0355884	-5.78421	1.76786	5.70406
-2.19913	-3.04423	-0.348592	-5.72796	12.9454	-15.0294
8.55993	9.8472	0.813902	-10.3472	-4.89127	7.99149
7.17004	-6.56093	10.099	5.98405	-4.53434	-4.26457
2.56503	7.29174	8.1878	-10.1831	-2.02139	-9.35848
-6.97758	18.4711	7.96842	1.80649	-1.40291	0.222126
16.2754	2.63179	3.30099	1.42678	7.95797	2.86093
-13.205	12.2127	1.76934	17.8266	0.252381	-3.75237
4.41082	2.2525	3.8023	2.83113	7.18544	6.71412
1.19812	5.82141	8.72641	-2.11895	0.573632	2.55179
8.03103	4.66824	4.79441	-8.68297	18.8052	2.93391
3.0628	2.40852	8.5488	6.40748	0.33458	7.18522
1.93648	0.812649	-18.7447	-1.05222	-5.13965	10.0081
-15.6595	9.80383	-0.931335	6.60999	-7.61039	-4.51904
2.56304	4.00168	4.98034	-1.185	-4.71764	7.22772
-9.90771	-0.317951	-1.966	7.62793	-1.57096	6.27709
-2.61087	-1.79263	-7.72103	5.19057	9.67462	14.828
0.0295763	5.09	14.8986	-7.15535	7.25955	2.11301
1.79482	9.198	9.2743	1.08768	4.39057	5.71088
0.500617	-1.97064	-0.284495	-1.75974	3.44755	4.2706
9.42953	1.90794	-14.8769	-8.77126	4.11864	-6.04068
1.04066	11.0045	9.17271	1.91671	3.79311	-1.78509
-3.42801	-13.7089	6.3885	-5.4873	7.54201	1.44205
6.30593	9.58057	19.916	-0.150815	10.3487	-1.55429
1.4818	10.7221	3.57323	-1.14146	-6.59284	7.48041
-2.11732	0.0816937	-0.934773	0.547544	2.14786	7.85913
2.02455	5.02009	0.0940632	-1.35691	2.92729	3.41121
1.50522	-5.8725	-0.144723	-6.16431	0.257466	-2.28939
-4.69762	13.9642	8.48545	3.45246	1.89887	-7.48657
-1.7534	9.61425	4.19593	0.198038	4.47058	2.11245
-9.95777	7.9083	-3.70639	1.95513	-5.42407	3.87185
0.337423	-0.969643	-2.05715	-1.01774	2.52188	2.10091
9.08663	4.49122	6.4321	-5.95995	10.6986	-7.55872
-1.4264	8.40799	12.7836	1.31277	2.91824	4.96587
15.2313	7.28418	5.02116	-12.7721	-2.23873	4.03963
-0.159536	5.93108	-9.51986	-1.70319	-0.953519	9.97001
0.372406	7.178	13.5684	1.14044	-1.90314	7.50236
6.00151	2.06985	2.42633	-2.83728	-0.187823	-2.87403
1.67764	1.11507	0.666822	9.08092	-5.45335	5.06114
-4.68915	-2.84879	0.213967	14.1183	5.37965	4.10753
0.390741	-0.0565892	0.382916	0.0647808	8.28758	13.95
9.47064	8.25648	9.04037	-10.2243	7.19033	0.97736
19.8462	-4.1223	2.65501	-9.33781	2.79782	4.33641
0.693057	-3.87967	6.54764	-6.27293	-1.75269	1.10226
-2.96518	-3.6801	0.941718	2.71783	7.45335	3.80675
0.314413	6.10716	-1.59743	2.24072	8.09007	7.4701
-14.3023	7.09556	2.20402	1.96282	1.95408	17.0235
0.170731	7.45356	4.9594	-4.78997	4.16881	2.06877
-1.97724	-2.48096	9.38629	0.704696	5.90574	-7.64228
1.74968	0.604265	14.8383	2.899	-4.19099	-9.03598
0.989124	-2.8937	-5.30218	5.04896	11.2306	4.86567
8.58672	12.1777	4.71591	-1.81453	-12.901	0.902127
-1.13481	3.39091	4.55532	1.99159	-2.53226	-5.94567
-1.30797	-3.69525	3.48961	1.25526	0.99496	-0.794203
-1.99434	-3.66969	2.37821	16.6365	0.614726	10.7862
-2.42391	-0.518206	0.953062	-14.9282	0.982087	1.19094
1.6163	-4.18793	-1.25709	3.46548	3.85841	-2.05256
14.8965	10.094	-7.73526	-8.08382	-0.831005	2.02862
-4.05605	-13.8129	5.59027	4.00776	3.93069	-2.6093
5.97128	11.1362	16.9359	-8.22054	-6.85451	3.11055
-0.888238	6.82808	10.5046	-3.80016	3.2129	4.00155
-0.358928	3.06357	7.33171	-8.98686	-12.0222	0.325474
-3.96425	-1.92425	0.398373	5.70456	3.98	4.34295
0.046685	6.77035	14.7386	-13.9168	6.2587	-3.17184
2.52995	7.3627	1.90475	2.33854	-10.471	2.45992
-0.546948	6.88051	0.826399	-4.64252	-0.417302	3.68202
16.0418	3.52674	5.28271	9.6121	5.28409	4.52581
3.21825	5.81001	5.71097	-1.34319	-6.72338	0.525797
0.82802	4.70249	4.07428	-1.57063	3.58231	-7.41155
0.713016	11.7649	5.80702	5.11276	3.58533	7.4199
11.9044	22.8592	22.656	-6.86889	-14.5823	1.2483
8.93781	11.3869	4.09405	0.394013	-5.93898	-1.22192
-0.513249	5.31183	-2.0907	1.05749	-7.53679	2.67943
-6.0123	8.13267	-8.13191	-6.01506	0.758865	-0.510188
2.98689	4.24992	6.65726	2.84849	4.9367	10.883
-4.64158	11.9029	5.48789	-0.00975333	-14.2807	2.17355
1.04343	0.844983	-0.304432	-3.59601	-5.64066	-7.50139
8.17082	-0.153223	-51.8548	-2.85254	1.77222	10.2919
12.6352	8.50213	3.26922	-9.94984	4.67977	8.93093
7.04969	5.24204	5.92003	2.37397	-8.40301	-5.19956
-4.90176	4.9528	3.75898	11.9888	4.73913	2.60677
1.71976	3.67405	1.22028	-9.02171	10.0511	1.29841
3.18305	0.50346	-3.50069	0.266427	-0.115574	-1.08817
-4.61415	-2.2975	-6.75978	-1.27508	-1.70893	13.8792
0.369829	8.73373	2.05281	-2.49399	-1.29595	8.17528
4.97133	2.56044	-0.331783	3.69516	-0.825025	-5.59122
8.93304	4.52628	7.65297	-5.43677	5.37957	-0.545112
1.64944	1.80446	5.33247	7.34368	-0.787211	1.18152
-8.07046	5.8151	13.6506	-2.35656	-2.17264	-0.846787
-3.46161	2.05589	-3.11544	1.41588	1.02083	-3.39925
6.58609	6.25303	4.9167	-0.0273862	-0.120397	-0.423186
1.22347	1.7952	1.20179	-2.35164	0.833401	0.0173932
2.99407	-0.271651	9.01574	-2.79732	-2.54215	3.46485
-0.505563	1.69865	4.02816	0.860331	8.0373	1.55957
-4.59127	-5.93777	-9.08286	14.0238	0.776305	7.99214
0.522518	2.98857	7.23673	3.87157	0.371313	5.93369
6.85923	11.6409	11.4268	0.0735202	-9.09624	4.91422
0.852448	-0.470268	-0.200345	-0.854517	1.41152	-0.216858
4.42151	2.04131	4.70261	1.65493	3.48251	6.66301
12.8782	7.20851	4.22016	-6.2223	7.08541	-2.90601
-1.34611	-4.63264	-1.88832	-2.91779	-2.99309	-1.82327
7.96831	-5.01916	4.43024	-14.116	-0.0268079	14.6233
3.37159	-2.11561	7.91469	-5.1907	12.9568	-0.917325
18.5064	6.34561	-1.65687	-6.57688	-5.28774	-0.313759
11.0534	9.72207	-2.98513	-13.0095	2.01135	12.1638
1.73138	3.97871	7.38504	14.1149	6.13677	7.80477
3.33015	15.584	5.05957	-3.55857	-0.729441	-1.11861
3.0761	1.51918	-1.33416	-1.57069	-0.908507	0.73914
-7.94736	4.49139	9.37806	-11.6041	1.16495	-3.10932
7.63836	3.55393	3.16791	-2.94904	7.05802	-3.3443
-1.34813	9.87701	3.70345	3.01455	-2.31201	9.47043
0.859451	4.09586	0.582079	-1.14587	1.81385	4.24293
5.16827	12.6125	5.55992	-3.14747	4.1919	-0.103153
3.80893	7.13612	6.24609	7.25789	2.99982	3.62037
-0.536854	2.19326	0.827696	-4.02554	1.02081	-0.528206
-5.31886	2.50314	-6.51993	1.53464	-4.66769	6.87763
7.7188	6.34889	2.56759	0.237974	0.742596	-0.794498
-0.34844	-1.92775	1.36674	2.77933	8.45908	3.59007
-12.2234	12.6034	19.1304	9.35587	3.4538	3.5506
2.93224	0.390499	7.48585	22.1021	6.60958	13.3192
3.82689	9.55272	-0.671579	2.19377	-5.85538	0.655414
-9.58118	-7.43139	3.10952	0.426192	13.2158	-3.20042
5.62592	5.80435	4.56197	-0.831798	-3.79656	-1.50897
3.26419	-2.33701	-2.38032	4.46178	-0.0923624	1.82027
6.86682	1.31292	2.85696	-3.57515	6.8345	15.6285
-0.319305	1.31092	-1.28801	4.92358	-0.539275	3.58173
-0.255875	1.6358	4.30204	-7.87623	4.64346	-4.56361
-0.0752916	11.5706	-2.05291	0.0698988	-28.768	-4.47599
-0.397574	-4.79115	-1.30003	-1.07297	4.40431	-0.410786
6.59981	-4.10731	0.415415	3.95666	8.33489	11.8252
-9.04891	13.7689	7.886	-2.12336	-2.33817	0.228396
-2.75739	1.15925	-5.76871	-4.41425	9.37323	8.23715
-1.02582	5.53658	-2.81132	2.67159	0.988715	4.69
-1.17538	-3.77761	2.2827	19.027	6.98428	7.98458
-1.0107	0.453234	0.846765	-2.0339	-0.294632	1.5655
1.10382	3.91608	4.18064	25.5594	11.1993	2.25025
-4.26085	12.4225	13.6327	-0.00703995	0.21739	-2.10037
7.64019	9.81065	0.0256524	5.7815	3.10458	-4.14456
-2.74365	4.72	7.46993	-7.63431	7.08679	1.23194
13.815	5.65881	10.0919	-8.91873	-2.55603	-5.4887
1.31571	-1.63386	3.04376	-1.3086	2.78376	1.97028
1.90777	7.86643	1.66025	2.41383	-3.92505	0.999151
1.0642	1.3549	-2.30034	-0.934193	-0.243832	6.40037
-5.8062	-0.389634	12.8192	-1.61858	5.76179	-4.88251
3.74928	3.61096	1.05463	-0.0609558	-0.439261	2.02644
1.29026	0.850221	-0.485008	-12.0733	1.91138	5.82564
-9.63307	28.9452	3.3035	-0.101905	-13.8195	-1.49151
2.52597	12.7757	-5.88804	13.4326	2.64477	4.69006
13.6533	17.2807	2.97927	-6.18919	-3.33225	4.56222
11.8139	6.65472	11.3558	-0.274563	-0.507351	7.16759
6.36048	8.77632	6.49212	-5.80835	0.09055	-2.97037
4.86753	8.39232	6.38918	-2.98846	1.59167	0.313603
7.26287	0.26698	6.08839	-0.0546815	2.70565	3.04589
2.91614	9.70819	-6.3272	0.978532	4.46869	5.67653
-0.660556	-0.949576	-0.778444	-5.64769	-0.905078	0.823983
16.2897	9.47762	7.64814	-7.59549	-3.72318	9.29382
9.37615	9.50817	11.6439	-5.91988	7.43397	17.0943
-2.18761	4.79992	1.03447	35.9273	10.1652	5.49648
-2.1389	-2.34195	2.09202	4.58172	-1.30759	-8.30355
-3.35976	-2.59648	3.71202	11.3314	2.90135	-7.94555
0.605921	5.91455	1.1228	1.7678	10.7044	10.7891
6.5766	6.20877	0.329213	-4.5675	6.46904	7.51503
6.14857	-4.7546	1.63613	-1.57587	-0.635799	-5.10758
-2.50276	-4.78713	0.159382	-2.10959	6.98622	-0.157679
-1.91996	3.38235	4.0154	1.02576	-3.36428	4.92515
1.52831	9.99422	10.4859	1.70939	-1.69771	-1.85936
16.3919	-10.3702	3.96107	-18.8839	12.6402	6.85479
7.64959	-2.36703	0.785928	-0.0482467	-0.774638	11.7642
5.24263	2.77774	6.447	0.896885	3.71551	6.39062
3.56203	1.62995	1.6298	-4.32595	2.41124	2.60209
2.0052	-6.5122	14.039	2.33695	12.2765	-1.06534
2.27291	-3.07499	3.99774	3.36328	4.86529	5.8978
-4.80449	3.07233	-0.0256513	0.622993	0.973024	1.18418
-2.04282	12.9269	1.85892	3.44041	1.38761	5.88834
0.652514	-5.53255	-3.49825	4.815	-2.9962	1.83547
0.19724	1.08532	5.15339	6.82022	-4.29456	3.87753
1.5361	12.3832	2.3802	6.99929	0.795414	-0.154217
17.9033	-1.98073	24.3752	-17.6815	9.31648	-8.95645
4.91948	4.16615	0.267713	3.74936	4.03148	2.57437
1.59462	3.6164	-1.05929	3.13977	-1.68832	-0.795269
-4.97999	5.76849	-3.59247	4.83705	-1.64797	7.27826
0.347627	0.625537	-0.260215	-9.08166	-4.75114	3.93804
9.20966	18.3909	14.2197	-10.7523	1.55338	-3.49739
-1.1891	1.50676	0.989693	1.85138	-1.22457	2.72155
3.44966	-0.575064	3.5742	2.13776	-0.144849	5.81412
3.36824	-1.64147	-2.77054	-0.605842	-4.16638	0.956006
4.34035	4.29849	-2.17759	0.608065	4.06722	3.52214
-10.4192	3.30151	0.562837	4.87187	9.59796	7.49233
-6.93065	-1.47151	-0.806267	2.83014	-0.599686	0.818711
1.19539	11.6715	-1.64843	14.6661	-8.49842	9.86211
2.03142	-3.27021	2.80913	0.0640379	2.96061	6.36127
1.5766	6.37254	-0.400864	-0.656825	0.649419	-1.20628
1.0866	-0.0810243	-0.251425	-1.5857	6.83664	7.59293
0.150331	6.3483	-4.49255	5.62316	1.31182	3.76754
3.90998	-2.41876	2.52596	-3.85678	-0.979805	-3.16043
5.47383	-6.45403	-1.41621	-1.72251	0.803512	4.54255
15.1742	0.917113	11.288	-1.22954	-3.88635	-1.06735
1.68685	4.50542	11.1018	6.5736	10.2574	2.74471
21.2631	2.45497	20.9902	-22.9514	0.0642955	2.68606
7.52536	-9.422	10.617	-9.27599	9.71025	-15.121
-4.95836	3.09896	-6.10439	-1.48589	-5.67947	0.029369
-0.0185997	10.7472	32.8549	2.79656	0.385072	-12.526
1.75654	2.16944	0.617053	11.0706	14.8539	5.74474
8.31591	-10.9737	6.73489	-2.24113	6.17335	11.0837
0.967821	-1.42504	0.43745	-4.25533	-0.0368024	5.19238
2.46703	8.79906	0.540508	-11.8679	7.43164	5.49679
7.42732	2.0737	-4.0715	-2.49786	2.65948	10.8642
4.09122	-6.95858	-0.642255	6.18291	6.70995	1.68758
0.550472	1.43084	5.90687	6.61958	-2.42038	3.73014
0.550551	-2.86059	-1.14272	-2.46452	5.16993	-0.274936
0.0934339	0.24098	1.88775	5.40094	4.58061	7.29146
-11.3848	-14.8164	-8.67564	3.31705	13.0352	10.4516
-6.51643	-1.21239	-1.86873	-3.84353	2.46094	5.81977
-3.88358	-0.4443	1.30345	1.87604	13.9982	-3.08351
1.87368	-0.166808	1.96337	51.4156	11.9717	-3.18226
12.0141	5.19614	0.144337	-0.0298757	-0.249181	8.26221
-0.362511	-5.77137	-0.502827	2.58832	7.0557	-11.4887
0.00900892	0.00539969	4.41955	-6.83287	-1.29125	13.5812
2.31311	1.98509	-1.30764	-0.461446	-3.61655	1.64487
-12.2044	-2.02989	-1.33112	17.7558	-1.17206	0.211702
-1.44909	-3.38076	-0.529711	-10.2996	6.40253	2.232
5.39641	-6.37249	1.9928	-10.2601	1.30677	-2.65662
2.45217	7.31515	5.2669	1.1525	3.25327	-0.466081
-2.04624	-0.782859	-0.671114	0.201232	6.04319	1.36634
4.96124	2.39082	0.161086	4.24306	-0.600282	1.48689
1.29095	-4.03855	0.953477	-2.33851	-0.406141	-3.62334
1.41773	2.10483	2.02585	-0.959932	2.07632	-2.77741
5.1992	0.387433	0.230998	-9.38634	3.10891	5.06487
3.35198	2.19212	14.2737	11.2342	1.79306	2.80226
0.329061	-2.42333	8.26679	-8.41132	14.1709	7.66892
11.1569	-1.31493	5.77362	-5.55865	12.3607	-0.0159272
8.43553	14.2887	6.29586	-1.20743	-13.2764	-1.95218
-0.485295	2.27146	9.33297	-2.23201	-0.732507	0.873518
-2.25945	2.64697	6.53388	5.06923	7.03618	6.51434
-3.08773	9.75447	9.69256	8.07688	-3.69194	5.20553
4.55807	-0.249851	2.03223	-3.09181	13.9145	6.98252
-4.78102	3.6294	1.36711	-5.33223	-14.1259	3.13129
7.27651	2.39698	3.62528	-1.29666	-3.99159	2.84866
-0.689136	5.24556	0.885214	-8.73252	-0.375932	-0.0726026
-2.17189	9.70782	-1.60068	0.203631	2.5609	0.441278
9.11885	1.78646	0.144345	0.437611	-0.844247	7.39276
-2.16562	2.35823	-1.28669	-0.117068	0.0058615	2.94456
3.44609	3.88585	-0.932687	0.372032	0.168169	2.33461
3.63756	8.8214	11.5834	-1.1855	2.82096	-11.1115
-0.393562	0.750952	-4.5683	2.48386	-1.26285	5.65112
5.18781	8.92887	16.6202	0.331533	-1.56744	-14.7483
4.73992	3.35203	10.0801	8.21268	0.764392	4.17457
1.81286	1.45056	1.3952	-9.23234	2.26264	-6.68148
-1.55529	-2.69962	6.05702	1.16081	10.9563	6.4475
1.95717	13.0735	21.8271	-6.78673	5.96573	4.09039
-17.9959	5.23752	0.124309	10.1673	-8.10677	-1.37544
10.4326	4.29602	6.17246	-10.9532	11.2622	4.94915
0.624592	0.955926	-2.5439	-2.50723	-3.68126	1.19729
-1.69021	0.149705	0.520118	0.803104	5.47136	10.069
15.9249	-3.92977	0.938701	-5.65754	1.07089	8.45316
-0.440691	8.15562	11.3342	4.10175	8.33889	-10.4364
4.08528	13.5261	2.71893	-14.0448	-14.9713	11.1887
3.67742	7.20556	0.754866	-2.08926	4.72606	2.77187
5.8123	5.05206	1.01552	1.77924	1.53221	-1.42559
6.58542	8.73373	-4.5683	0.196891	-1.29595	5.65112
3.6024	3.5839	5.79486	0.923372	1.04694	0.596299
-5.57489	5.95318	10.9699	-6.15986	1.14092	-2.47361
-16.1756	6.09702	-6.14423	3.22605	8.22371	5.17869
2.99848	3.36272	1.98398	-8.41417	-7.25031	3.0403
-1.53064	0.145807	1.65998	5.69738	1.48575	3.9997
1.86632	-1.86604	-3.02369	3.20393	6.98948	5.46463
1.02172	1.09352	7.24318	2.58304	-1.08061	0.431773
8.00055	6.63402	5.47019	-3.30329	0.322921	1.94116
10.3526	-7.974	-0.401156	-5.80699	12.2015	-0.878545
0.243444	-3.03338	1.77988	0.491918	5.67336	-6.63369
-2.84045	-0.204633	6.13753	10.2658	4.62718	6.07826
5.70073	1.00209	5.73216	4.60783	2.19649	12.2967
3.72853	3.54527	11.9254	0.194705	1.25992	7.55338
10.8716	10.5456	23.0502	-9.57348	0.292375	0.292395
-6.30088	-12.7799	-2.33769	3.98874	17.7134	0.421269
5.93204	2.98855	5.35367	2.74141	3.51595	7.52039
11.5119	-2.06543	8.4591	8.43116	-11.7627	-1.94975
-2.27936	3.22868	0.440805	1.80281	-6.69478	-3.24282
12.4358	11.428	16.1666	-7.85919	-1.6246	8.90805
-3.10126	19.1045	-4.85643	9.46991	-17.5548	14.9963
3.9107	3.91852	11.0656	-2.56838	6.91893	-5.42922
-1.42882	0.142897	0.510621	-2.22227	-6.64838	8.73873
0.663991	6.89276	5.72962	3.21778	2.19454	0.0556661
4.18102	11.9593	12.5197	-5.29365	-1.39374	1.04136
-1.91529	7.78217	4.24933	6.26636	3.63843	2.43104
1.89515	0.854971	-11.0044	-1.94226	6.35741	12.1059
-2.84383	13.1847	20.0552	3.19536	-0.608017	6.41911
-3.63218	5.47294	4.5191	-2.0608	7.77484	0.845861
1.9803	2.03007	-2.32869	3.83935	3.08082	8.80207
3.7462	11.8468	13.6367	9.06564	6.4432	-5.24786
-5.3321	3.54561	-4.89934	-9.94425	-7.72913	-3.89192
1.3773	23.0922	1.99461	1.34868	-12.7273	3.24153
-3.17767	9.71201	2.05544	-2.9022	-0.290097	-1.30996
7.79026	2.27688	-0.40153	1.01845	-0.0429772	-1.7023
-2.92791	5.82017	-5.05686	-10.2671	-9.35237	2.35365
6.6071	2.46477	-5.28263	-11.2894	6.86936	10.0968
-7.84292	2.3288	7.65177	3.54008	2.41956	-0.0729179
-1.14576	0.981401	-4.28683	1.80717	1.32793	0.614371
4.16014	5.72233	4.57826	3.15135	4.02555	3.18778
3.31021	1.2051	4.76534	4.64101	-0.891523	-3.48337
8.45967	6.92987	11.4882	-3.37628	-3.27626	4.11293
7.61248	7.74465	5.68806	1.52338	3.02494	3.26814
6.8355	2.18161	7.42344	-0.784263	11.3308	1.8599
6.1988	4.62146	-0.850586	3.361	-1.68031	0.568487
9.11447	4.25322	1.41444	-5.31708	-2.18633	3.90417
11.7207	-19.8659	0.857444	4.40858	4.98248	5.36619
11.9562	8.92627	10.233	-0.643737	6.55389	7.47096
-0.824009	6.56631	4.32637	5.62585	-0.43563	-4.20733
-4.60893	-1.06409	0.541063	8.63713	2.56881	-0.204032
0.288553	13.3292	18.1522	7.56711	19.5584	7.49093
-10.1786	9.57361	7.37219	7.18212	-6.59911	1.7194
-1.91872	2.22451	1.12125	-6.53379	1.0538	6.82063
12.1987	4.95759	8.39938	-9.75282	7.80941	6.39178
3.78518	-3.53537	2.39644	-0.960396	-2.87009	0.323205
-7.93076	2.04808	-1.35803	-0.43246	3.28818	4.342
-0.690539	1.1767	-0.0240708	51.9083	2.96985	4.26124
-0.346333	-0.813914	-2.62251	5.03397	-3.77843	-4.38945
2.12852	1.24989	7.75958	13.4774	9.0646	-1.76279
-0.691323	7.97087	6.92989	9.27968	4.48093	-5.82124
-1.04224	0.0066746	-0.358546	0.527072	-4.12704	-1.86688
5.7988	8.01363	-1.22552	-2.50272	-2.47209	5.16779
-4.01075	6.10674	-12.0182	8.86149	1.05852	7.74571
2.59967	0.200237	-0.00455115	-10.2593	5.30345	1.80293
8.81362	-0.530531	6.27799	-9.44163	-0.383452	0.4825
1.90587	11.242	3.96708	-7.53296	3.75227	2.93432
0.919934	8.91033	-9.16194	2.00075	4.59237	6.06871
-8.59548	1.33679	-2.55769	16.871	-2.73066	12.1544
-7.75929	-0.14872	4.26666	0.501607	1.52171	0.561568
7.27267	5.2492	7.77313	-1.58881	9.16553	-4.5189
-2.26196	2.60463	-1.85958	0.62884	-0.443652	1.49975
2.93582	16.1045	4.33237	4.23912	-6.85915	11.3838
2.38252	4.26878	1.857	0.0880629	-2.84324	-5.78018
0.949741	-14.4543	0.0635967	-7.76738	2.57747	-1.1993
-4.03334	13.289	18.834	-3.41849	-3.66001	-4.22384
3.00451	6.8127	-1.7778	4.22304	-2.17611	0.134313
1.12266	3.10979	-0.145991	7.63039	-10.1421	2.70713
2.33546	5.51037	6.89023	-10.3159	7.87744	12.9613
9.53261	1.3247	13.7002	-3.71531	1.59857	-2.38375
7.82763	-1.06434	-0.0254015	-5.49163	1.94175	-3.88776
10.5866	-1.48882	0.925309	-5.11366	11.7963	-7.34593
-0.773532	-5.03208	4.01108	2.03872	4.28184	1.91863
-6.13695	-0.384511	-3.5176	1.68973	-4.20808	3.82322
3.69565	-4.0738	3.43678	-2.07255	-3.22445	6.65286
4.57745	4.37355	3.28616	0.729164	9.9691	-12.7265
7.76843	5.96429	10.7123	-8.35561	-0.897519	-0.0393423
6.14474	13.3739	7.76756	6.85005	-10.0422	11.2772
8.06765	6.36142	4.71473	4.37706	2.95416	1.17103
-2.12485	0.842469	1.12358	0.359403	-1.70021	0.624254
0.505431	10.3982	-9.70531	-2.37053	4.20127	4.86924
-0.442038	5.36951	-4.97478	5.09085	4.64412	2.41309
7.68819	15.8019	-4.97312	-4.44156	-0.407988	1.70545
0.433174	-0.52911	-0.373067	2.38357	6.38415	-1.34827
21.8677	5.78926	2.69628	-11.3759	1.96126	2.00202
-2.99782	2.51864	-3.17468	-8.09187	0.383231	5.29282
-5.51333	10.1715	3.97539	-3.07482	-0.224716	1.42752
2.09554	3.19295	18.7652	3.6275	3.17196	-1.60975
-1.98475	3.52312	1.75846	-1.66906	-3.38073	-0.987784
-3.41245	2.24101	3.52912	8.68675	3.00404	7.5987
0.836322	4.80168	-4.13671	1.9455	-1.05137	1.41561
6.47873	12.4911	5.78216	2.81085	0.984852	0.0990201
9.02949	-0.715841	7.63827	0.0759489	1.67918	-1.52928
5.38098	-1.08329	-0.0338319	-1.61029	1.69424	7.66089
2.72645	8.4717	4.61843	-0.864177	-0.971562	-1.33147
1.97725	0.293691	5.92719	-0.90588	7.78416	7.90686
6.33617	7.35447	1.87328	-4.33693	-3.94063	6.57023
1.08687	8.85994	2.77738	-7.86224	-9.74687	-5.89091
-0.7464	0.551839	-12.7225	0.230832	0.489268	14.4265
4.30902	7.0704	1.18229	-2.14545	2.79982	3.48218
-1.18568	1.25168	1.618	8.61512	1.08938	-6.19588
-5.30979	-15.2242	13.0623	10.4736	9.99371	-22.9286
-7.60115	20.4985	5.40573	-27.0927	7.02427	-5.96496
-1.44017	3.08095	-1.83556	-0.527652	-0.0418187	-0.608165
7.72604	-0.951168	0.418752	-7.16257	7.67788	-3.58621
-7.59793	22.6865	-1.4145	3.02242	3.37264	-1.48215
0.445734	-0.83593	2.28031	5.84235	6.84925	4.10096
0.0947613	-0.690271	-3.43515	1.70599	-2.92749	0.0180737
0.411776	-1.32833	-0.683715	-11.2069	-1.37063	1.20129
4.74831	5.48885	8.161	2.71875	4.6625	-8.22442
0.516279	15.2143	5.64636	-5.07785	2.64061	-3.28009
2.21782	13.0644	4.4389	9.87914	0.030053	-4.03102
-1.00641	1.58782	-5.08089	-1.14216	3.79753	7.43084
0.914611	2.48097	-0.746376	-0.1068	8.58045	3.85323
-2.16758	0.663311	-3.29351	-1.07816	0.105789	1.13947
3.13653	-0.298964	-2.45747	-2.44546	-0.416281	2.16293
1.75005	1.79758	-6.87688	3.59829	3.29727	30.3725
-1.52466	-4.49772	-7.03054	17.7216	-2.35268	1.44023
-1.80073	-0.687855	0.182555	6.3169	0.279497	3.3587
-1.08984	-5.96101	-1.49794	2.05096	9.05173	2.14801
5.84784	2.05079	3.83972	5.39277	-0.113562	2.48671
3.38978	7.35232	5.79823	-3.58649	4.24592	2.24868
6.1644	-0.383619	7.61345	0.275305	3.55651	1.95949
-7.00012	-2.31952	1.39864	-0.0543524	-0.783388	-3.14326
3.32689	7.85518	1.87219	-2.5763	2.57065	9.56945
-4.08524	-3.02471	-3.461	-5.11889	2.05029	2.23022
-1.33886	5.77785	7.90217	1.40344	5.75844	-3.01161
-3.24469	-2.15514	-0.883999	5.8735	2.41415	4.88573
13.6366	-0.489217	6.30626	-7.75234	4.78453	4.13537
-1.81581	3.07727	3.34334	-3.09294	3.84033	-25.9937
-4.67289	-1.2265	-3.00146	3.39783	4.61721	-2.25134
-0.668454	6.32783	5.08669	0.590347	-1.26195	8.32911
4.63656	8.07116	8.04625	4.74602	-3.42499	-0.559268
-8.95608	5.43091	10.3655	4.83345	3.86463	-8.32979
-0.528613	25.7575	0.21193	5.97334	-20.9565	5.42424
3.33463	0.0268081	-8.55764	-0.384481	-0.900724	3.51137
6.60518	-8.42942	13.6951	-2.59119	1.20186	7.91353
3.66014	0.112824	6.69086	-6.17426	-0.906349	11.7124
0.617616	3.01026	4.70417	2.52661	-2.84393	6.44568
1.40678	1.98818	1.62278	8.20804	8.20887	3.01069
0.529057	-3.63032	7.0781	3.28339	-4.76548	-0.35566
2.48764	-1.04594	5.56636	3.5135	-1.34265	5.80714
3.82552	-7.86101	13.6521	2.8539	-2.95659	10.9583
1.62062	2.78823	-2.10496	1.95679	6.6811	-2.78596
9.79632	12.1067	15.2916	-3.69678	-4.04044	-6.76671
7.05436	3.26695	13.0415	-1.20454	-1.19815	-1.91649
13.3053	5.36137	-1.85618	-4.85251	-4.31725	-0.25476
11.2915	-1.52214	4.85791	-3.09238	0.213599	5.77347
-0.964881	7.87816	-1.16072	-4.21046	5.3221	5.72462
17.8747	1.43474	3.03516	-1.55888	4.80805	6.87248
6.01533	14.0521	16.1344	-6.25471	3.59572	-2.90981
12.6132	7.74475	1.25032	0.677576	3.14176	14.0931
-8.07615	1.68388	0.611899	-5.44611	0.31782	7.15545
-10.3217	1.83983	3.55307	17.0945	4.58394	-2.89998
12.3469	12.749	-0.501054	-0.0793662	1.6876	6.74025
0.0551465	4.39878	-6.11913	24.3972	5.56525	12.732
8.57783	10.873	6.51354	3.76844	2.17984	5.50542
-1.79775	-0.797382	2.55372	3.36494	0.755616	1.46503
11.3649	5.40431	-1.79618	9.82817	-3.95	0.854992
5.4999	8.03382	5.659	4.46824	-1.4665	3.09174
4.18444	0.587915	-2.09716	2.20329	1.91596	5.12811
1.76053	-8.062	9.8276	-4.7043	1.41049	-1.80948
2.276	1.66141	0.943748	1.97154	2.387	0.627913
-0.325753	0.478707	0.851579	-0.345022	-7.84738	-2.71404
4.51796	1.2441	6.51083	1.78732	10.9832	5.39194
-11.7937	-4.55199	6.09839	1.71345	-6.16595	-0.185753
14.1534	7.54326	-3.33003	3.63118	-7.46317	6.68784
1.99193	3.14965	-1.54564	-11.9911	3.97809	-0.880341
4.10674	-0.746444	-1.1198	-0.0284888	10.9201	7.83515
-2.50927	6.45944	3.41303	4.77189	1.23401	5.4358
1.23137	-5.89772	3.61221	-0.194298	2.18994	-6.13361
6.96986	-2.28906	6.33742	3.10166	6.61825	4.00987
3.73857	-5.33746	-9.84541	2.52539	2.52184	10.8524
3.99833	2.6745	5.31919	-3.71503	4.74473	1.60458
0.528351	0.345353	-1.88383	11.7606	-3.15127	-1.45553
-0.775202	2.60346	-0.263511	3.21959	3.90943	-8.05086
5.11752	11.9615	-0.672008	2.58438	-7.0527	0.0499147
3.20911	3.10932	-1.82764	3.55234	15.8321	11.8859
13.1927	-8.45077	-1.27709	-12.3104	9.04356	5.83358
8.48901	2.5052	3.80363	-11.445	0.898216	-4.48831
-6.58339	11.7384	-21.2878	13.0757	-5.4682	4.1425
-0.987193	-2.87276	2.78215	-4.89258	5.82215	0.203381
4.82266	6.7289	9.15344	1.20325	3.53207	7.96737
3.5213	10.985	9.06926	5.21303	-6.48674	4.03291
-2.91219	1.14224	1.44184	4.60892	1.90252	-3.39491
4.50923	-2.16034	12.2252	-5.06721	8.6957	9.0199
0.265476	10.6199	12.967	4.95669	-2.93396	-3.79947
-1.42303	7.06394	-2.62831	2.78797	6.61109	11.3665
6.62574	8.40149	2.80388	-6.22293	-10.0276	1.37544
-0.786385	-1.82625	-2.80502	2.36837	1.65848	-0.53549
4.72747	6.91824	15.1176	8.18352	-1.97701	2.3701
2.60125	5.88996	4.77208	1.95743	7.16978	-1.93183
9.69414	1.412	11.7561	-7.97149	0.779386	0.800071
1.64004	-3.36566	0.411486	5.08183	6.43031	0.908031
3.8317	2.70527	2.56222	24.961	18.2039	-0.154556
25.2618	2.11021	7.36431	-4.74167	-1.44294	3.11794
-5.75177	5.12243	0.436275	8.93738	9.03129	-2.33721
15.7847	4.36368	9.35019	1.97313	24.7369	-5.6469
-4.71715	1.41136	1.56186	5.4633	1.23183	4.92239
0.290107	16.4936	5.55516	8.77707	3.29123	6.02146
4.64551	-0.184427	8.54992	-8.37785	11.1511	2.55781
1.87672	-0.832281	1.13117	-2.86339	2.38752	-7.10902
2.20393	1.15295	13.8029	10.5592	13.2222	0.131055
6.26159	4.67086	13.3338	-2.54906	1.62136	2.14364
11.5922	10.8931	3.81981	0.481322	3.33205	-5.89752
-3.32971	4.35622	7.49033	2.44243	-0.624063	-5.53245
0.523772	-1.09087	-0.0985216	-2.17513	-0.0844902	2.15513
-2.21354	7.59737	3.11534	3.11454	-9.79368	7.98
-2.66548	0.727576	10.0265	-5.34958	11.8508	7.55454
-0.603319	-12.8898	-18.5875	4.68019	10.3276	-4.39635
11.4387	2.7259	9.64781	1.69452	10.8246	2.26831
0.0598994	3.66101	-0.458341	-1.10251	0.542983	11.728
0.662617	5.22703	-2.15159	16.6401	-1.67218	10.0154
-7.44195	7.71643	7.96818	6.77114	7.21982	4.39582
4.81905	5.5109	2.3646	2.80961	-6.61453	2.6198
-1.1238	11.0434	21.5901	-4.64787	1.89177	11.3786
2.54628	12.2173	23.5715	-6.25651	-6.49837	-8.46636
-5.76176	-2.07821	-3.05116	5.9168	11.5659	3.72759
3.17401	16.9794	-4.4885	4.7689	-13.2794	16.1444
-7.04021	3.97642	-1.46912	5.20673	-4.6763	5.3857
10.9677	-0.045591	3.86913	-12.3944	5.98449	-10.9292
7.50293	2.63719	-5.45085	-14.765	6.9614	18.6809
-2.46621	7.76218	9.8996	3.90739	4.25371	-2.65215
3.47377	6.2792	6.25082	34.4101	2.63382	4.94264
-1.31847	-1.61904	0.515898	-2.30411	2.74585	1.80389
5.13906	0.778565	3.42959	-0.19564	6.78698	-5.70218
0.626968	3.54687	0.356519	-0.908993	1.40278	9.72232
5.37156	-4.1632	-1.76263	-0.10453	-9.46439	6.08667
1.10863	5.14494	8.79623	5.06219	-1.75525	0.011562
2.0082	-3.91556	1.86059	-2.49396	-1.03317	-1.12717
3.03167	0.832437	0.123564	-1.84249	-2.08533	-3.67567
18.4848	3.40025	5.97275	0.436871	-0.523329	3.1974
7.6227	-2.88351	1.39177	0.460035	6.72978	6.392
-4.98599	-0.304358	-6.41409	-2.32592	4.27413	0.360607
-2.13814	2.44577	1.47342	26.8316	7.25596	15.019
-0.0485623	7.19335	2.36253	-2.95778	-5.88072	-1.11201
9.85151	3.41082	14.4188	-2.9455	1.10683	-2.9842
4.42462	1.64229	7.55728	2.12847	6.39601	8.7293
-11.4574	1.79256	1.1052	-5.74873	1.58218	-2.32348
4.84074	4.48197	11.4861	5.8897	1.02661	-1.90665
12.1204	6.17403	6.07002	-1.55728	-4.61648	2.18904
4.392	1.12523	-7.16715	3.81337	-4.27909	4.44299
12.2145	5.89909	6.04391	-4.17991	3.21799	2.11161
0.964028	6.4705	-2.03727	11.942	15.1944	3.38023
-8.03419	1.96772	3.84085	10.2671	-3.96447	5.81271
2.90007	5.9055	3.57347	-2.94845	8.76273	-1.67822
8.40343	12.8168	13.0803	-2.54467	0.208606	1.2551
0.392531	-5.24335	3.55261	-1.65297	-4.62138	-2.06092
2.36994	-1.34319	-1.35738	-0.704056	2.44929	-0.57824
3.48425	1.46049	-3.97137	-2.27322	1.46272	-1.2329
2.10967	10.8214	6.0754	-9.37201	6.72832	2.98173
11.8454	12.7165	6.78125	-3.18398	-3.71418	0.039175
0.534917	5.04466	11.2494	2.2879	-1.31907	-3.99255
4.40831	1.53533	-4.03515	-4.71769	0.117181	17.9253
0.972141	5.69781	5.46953	2.59611	-1.77992	2.67707
11.534	1.96356	13.8747	-2.67563	-1.61476	-2.49038
6.70601	9.49569	2.25907	-6.34029	-1.01956	-1.80707
-1.91742	-7.18911	5.07264	-1.00742	0.221676	1.91131
0.706246	6.71854	0.64458	6.50245	8.39647	2.88913
2.23629	11.6738	4.70304	4.87612	-2.76124	2.05473
-1.3732	12.1596	0.766223	-0.388926	-3.02157	-0.671872
6.20184	10.6195	5.47842	1.9119	-15.2106	-1.52703
11.2004	3.8785	0.137863	-0.000685692	5.93518	0.804376
12.5636	-0.600801	2.86231	-1.73574	-0.268368	12.8417
0.580499	-0.937521	10.4769	2.49633	2.72053	4.97407
8.44825	3.23449	2.72324	-5.9857	-9.32421	4.70117
10.4343	2.42323	-0.384798	-9.12041	1.65198	2.07477
-2.16155	10.0461	-3.24701	1.26923	-4.61941	-4.90667
4.72891	-0.792694	-0.15319	6.22054	5.2413	4.76039
-0.51038	5.35282	5.18782	30.548	18.9882	4.12393
5.73215	6.88025	0.0351266	-3.43708	-6.3101	13.2506
1.78743	1.39052	0.999733	-0.455697	10.6667	0.840277
-0.34132	0.371569	9.90494	14.9794	2.66133	2.77254
-3.91623	1.0615	7.78506	0.278195	5.42323	1.9023
1.47988	1.0453	-1.5827	13.1332	0.267461	5.12689
5.65743	-5.83686	-3.03033	-4.80735	8.94212	9.84333
0.422547	5.17807	0.616147	6.56578	3.48591	5.19766
-4.09818	3.45995	-3.85571	-5.99961	-0.486428	3.88812
1.71812	11.0816	-8.48832	2.88383	-4.61827	9.59676
5.39323	6.6469	-1.47324	0.576255	-5.8207	6.916
-2.07121	-1.25208	-0.168872	11.8146	0.20471	6.48104
7.28501	1.75106	7.1032	-0.166044	5.11877	6.76456
-3.70262	0.638206	3.56364	32.5952	-4.20867	12.5396
2.44749	-3.09506	2.8407	-10.4888	2.89599	-2.2002
-3.64197	0.196959	-1.18581	8.40696	-4.74039	4.28073
5.09215	5.16758	11.7609	3.28905	-6.54479	-9.37945
6.6504	-0.416278	11.077	-2.66539	-0.195662	-6.28817
-2.29859	4.5674	6.19111	-3.95606	1.39967	3.38265
2.69908	-9.30131	-1.07239	8.74514	18.53	21.9586
7.59255	10.3734	7.59257	-0.511326	-5.14584	-5.21061
1.13122	-0.0808142	0.460397	-13.8338	2.37694	5.08232
2.95214	8.82806	-5.86967	-4.88594	-2.07073	-5.23291
3.27535	-2.69688	2.84367	0.13848	0.601531	6.61486
4.86845	-3.46311	0.917587	-6.02978	0.645927	0.957014
7.54827	9.34141	2.67302	-0.98586	-0.939213	-1.06006
5.91576	-2.82884	7.95438	1.33997	6.63109	3.6627
-0.216975	3.67257	0.61218	-2.25743	0.268598	-0.0286801
7.24066	3.67277	1.2176	2.39028	5.75907	-0.0969235
2.13402	13.8229	-9.59113	-5.94913	-11.3836	17.6252
2.75114	-0.509951	3.3178	3.65667	9.89691	1.39149
11.7194	8.39237	4.95038	-16.433	-0.146874	5.02733
3.65279	3.4819	7.32512	-5.02484	1.85252	-2.70517
-6.04769	7.22675	-7.32024	-1.17471	0.775879	3.65216
2.49919	0.0489801	1.5365	-2.09543	2.76599	3.05922
-0.970023	3.0674	11.7142	-7.11074	3.35509	-4.15385
0.196976	3.12409	1.00563	6.48917	-5.23758	4.7555
-0.180712	-1.4692	-2.37038	-2.35006	7.28618	4.21751
-3.30289	1.59527	0.599917	-3.42478	-6.06697	6.78288
-2.83802	6.97774	-1.57272	2.76496	-5.49048	-2.11697
2.21632	0.000873414	1.23782	-7.22198	-13.1082	0.708149
0.912427	-6.82105	-5.40805	-2.17412	0.763439	4.76169
1.61196	5.64364	3.83267	-4.91537	0.430023	7.21864
-7.30657	-1.84532	-0.807835	4.84983	1.95608	-1.7776
7.0817	3.8283	6.31819	-2.75472	-2.9726	3.00319
2.12263	-1.43234	0.411619	-7.90348	1.80146	-1.92275
5.92691	1.67285	-0.893064	-14.5133	-2.21674	6.80087
2.7095	-2.59041	2.00208	-7.69458	9.64552	7.02522
12.8607	3.04878	-11.1182	-0.370802	1.39617	-4.17866
2.12244	-0.181053	-0.813101	-14.2916	-0.8054	1.55558
0.557533	3.05835	5.80694	23.6642	-1.82868	5.83133
13.0943	5.48324	1.87219	2.58385	-5.35558	9.56945
4.56191	18.2666	6.92404	7.87206	8.37366	1.35393
6.22109	7.32489	4.40928	0.374474	8.37422	-1.56138
0.230692	-0.639872	11.2714	-0.48824	3.23462	2.3835
1.32129	0.189895	-1.34662	-1.253	-3.30132	1.34014
3.14591	2.38528	2.86663	2.75873	7.14455	5.12975
6.57285	1.67089	8.49917	4.67118	-0.343934	-4.84931
3.16152	2.48475	-2.83096	40.829	7.57883	0.864337
-7.59825	-5.99835	2.06373	6.89587	2.20078	0.84306
-1.10882	-1.02519	2.55591	42.0756	8.6476	6.91316
-1.31712	-1.24879	0.719048	0.915665	-0.299838	1.67016
4.80147	-0.684025	0.129772	-10.7839	11.3023	0.18671
7.9535	-3.23169	7.77062	-6.5243	12.2082	-6.01777
-1.91634	24.1617	13.6231	2.1061	0.958885	1.72828
-14.4327	9.35787	7.50183	7.61917	6.29969	1.96647
5.23975	13.1414	9.62278	-1.35306	-2.62355	1.79979
-0.894497	1.95518	2.6808	-2.06043	2.38808	-0.853965
-5.37946	9.01243	-10.4984	6.63973	-0.768604	7.79017
7.28267	13.6483	10.0118	1.47405	-6.53374	3.59369
0.118892	5.14181	7.27972	-2.84394	3.59749	0.645339
2.39003	18.1546	0.332064	10.1464	2.27028	9.71336
-2.35767	10.7747	8.67255	-7.68747	-4.35666	4.10905
-0.175048	4.65655	-1.79266	50.4296	4.59579	3.48977
9.68202	14.5327	12.1691	-5.22783	-6.19107	-11.7459
0.273376	-0.950039	-0.856306	2.79631	-2.94184	-0.439972
-2.5478	0.616051	-3.15198	-2.53303	-1.96952	0.793687
2.75233	1.62936	0.854206	0.744017	4.19631	3.04582
2.75276	2.3342	5.57987	9.66353	13.682	5.12483
-5.98722	4.246	-4.59922	-2.54201	0.0329039	4.865
9.34588	6.41015	1.68737	4.49613	-2.49287	5.26645
2.0471	2.36985	2.04034	2.2849	4.11993	5.72227
-7.02037	3.39004	-4.23731	7.57662	9.33849	8.71832
4.16961	-0.960858	-1.46329	-0.836461	-0.992788	-0.344754
-5.89112	-1.87455	-2.33837	3.17325	1.53361	17.5423
1.24015	5.53585	9.11157	-5.85713	-3.96231	4.21229
9.49434	5.60455	1.89845	-1.23402	-3.70493	6.05197
1.27622	-12.9862	-0.523301	1.00765	9.19755	4.20395
5.54861	6.078	-3.09542	-13.6125	7.73746	3.26722
-7.69188	-0.884246	10.9306	10.0268	11.6261	-5.05046
-0.801104	0.355858	10.9798	9.65856	6.0656	7.25335
4.44081	8.93738	-7.87547	-4.291	-1.60969	7.9276
3.29262	1.99361	11.7773	13.3585	5.25059	-5.01797
3.39669	1.42773	-1.5536	-2.80309	-10.3245	-5.18618
3.35536	0.964565	-2.8267	-1.58195	-2.48773	-0.634604
4.96787	23.1084	6.06536	7.40999	-20.2888	11.2797
-17.0693	-0.154853	13.0734	-22.574	7.87231	-21.3167
15.6531	13.0793	9.44034	-7.97021	6.62586	5.5995
-0.452856	1.99563	1.56812	18.2018	-6.37711	-2.2802
10.5108	2.72257	5.69183	-2.22247	7.07742	8.47092
5.00567	4.11462	10.5778	-2.08432	-2.11324	3.65842
5.79714	-1.66462	0.304899	-13.1553	-1.52381	-5.8334
-3.77055	4.31327	-8.96773	-0.294666	5.08235	2.4936
-2.80529	-1.68204	0.423799	-0.691843	-1.72795	0.521211
3.02269	-0.308797	6.29307	-1.5388	-7.60961	1.98928
12.3013	14.4076	6.33964	0.409894	-11.8803	7.34873
4.03521	1.67452	1.0303	-2.4348	-1.55092	8.61161
-1.7846	3.47763	5.47827	5.04315	-1.78393	8.58368
-5.04249	-0.452861	-5.14627	11.624	11.9382	8.18823
-6.2452	2.45974	2.03708	9.3241	7.12393	1.13192
-7.85448	19.3673	-4.51117	8.0235	6.5535	7.03665
1.96763	-1.27335	-6.83445	-12.7443	-4.57879	12.7417
6.50015	22.5694	11.6147	-9.36971	3.36879	13.6461
0.492468	0.613948	0.965841	-3.55564	1.18222	-3.12883
14.2359	-7.39491	34.525	-8.20785	9.97733	-22.9474
6.12803	-1.00251	-0.218118	1.97135	-14.0136	1.2523
-0.230914	3.48216	6.25335	6.23417	1.33335	8.7586
7.41722	-4.09739	2.57483	-8.02404	9.53281	1.53373
-2.67001	0.349848	2.69136	-18.0782	1.45571	5.15631
-1.72476	-1.39926	-0.730235	-4.46361	0.073994	-1.93596
1.85118	5.43959	2.91679	12.7676	2.5509	1.30795
-3.87381	4.60182	5.69165	6.68546	-3.97368	8.8449
3.88798	-0.576397	8.52514	-2.50929	-2.62185	-5.80375
2.19776	-3.90217	1.39165	0.996692	-0.676284	3.25
6.79632	12.1968	-1.6283	5.69942	4.0474	-6.97591
3.14956	6.58065	7.62864	-3.65879	-6.30505	-1.44706
0.552332	-2.85281	0.338918	-6.66518	12.0269	-0.661399
12.5351	-0.945608	4.68157	6.5549	-0.141682	-8.92075
-1.30186	2.37796	9.68411	14.9129	-0.543922	-2.91595
8.14879	2.4873	1.43607	-2.33332	4.02192	3.00347
0.742055	9.05181	9.22872	30.652	3.87343	-0.739148
1.96163	1.26677	-5.94879	4.80387	-3.32906	7.39979
2.53262	11.7227	0.713233	-0.330548	1.80894	2.98101
5.51776	1.22623	15.4293	-10.1916	-4.9763	1.12224
0.885369	1.46212	-1.55972	-2.46122	-4.0329	-4.82109
-5.97269	5.00484	-6.20226	2.9851	7.48105	1.39129
1.13369	8.67185	0.459268	7.75997	4.27971	2.08647
2.94276	4.08018	0.637292	-1.89097	0.653711	8.40596
4.28481	1.58015	2.47115	4.54047	4.59913	7.45542
10.3878	-5.64975	-0.933184	9.14252	7.50052	12.5674
5.9157	3.47071	-2.29168	-5.82384	0.125182	2.06274
4.48561	1.18686	11.4888	2.81659	-5.42348	0.275318
-1.28551	16.0619	3.60912	-3.28831	-1.31638	18.591
10.6961	7.81254	2.51187	-3.09661	2.33265	4.55365
-6.2234	2.82023	-5.26692	12.1916	-8.11219	0.76913
11.4542	12.1494	3.60203	11.6282	4.49662	1.35768
25.6376	5.74778	-7.92286	-13.6551	1.88067	7.49928
2.68915	-1.57718	-3.09436	-5.04131	0.239557	2.2976
1.12219	7.55387	-1.87065	-6.90758	4.02051	2.61593
-2.47783	-0.0633954	5.17156	-3.74946	-1.98032	-0.525744
-1.06373	0.621269	4.50174	-5.7083	-1.07928	1.82707
0.719823	20.4508	10.7529	0.305628	-6.24189	2.32469
-0.127962	-0.504659	-5.91305	-1.53767	-0.227	-1.37269
0.30712	3.41082	12.2326	7.32877	1.10683	-5.25212
3.32563	-0.334911	2.75803	11.6096	7.46317	1.02333
0.528714	0.657033	3.21786	3.20101	3.18422	-2.1496
5.5084	7.94217	6.50082	-1.11902	-5.24203	1.43378
20.5944	5.45463	1.0106	-1.47802	-3.50304	-1.37671
-12.45	1.37597	-7.01459	14.0789	2.20756	10.461
6.27565	2.2008	6.6876	2.98022	7.93529	6.68772
1.23456	-1.11769	15.3507	4.40166	5.49814	-0.265832
8.1439	7.62125	7.00953	1.3148	-5.41515	-0.137685
4.49434	13.2192	2.43715	3.94102	11.6568	17.3005
-2.94234	-0.767646	-0.985788	1.11053	-1.42572	0.596337
5.79524	0.31313	6.92951	-5.12709	1.15984	-0.20068
2.0623	-3.2282	1.41418	4.04404	0.795712	3.93743
-3.67492	-1.34461	1.80955	1.03942	3.60422	-2.34386
10.2782	-1.02487	-3.11116	-7.11701	0.976773	4.8248
0.582804	5.77429	3.10202	-4.47442	-4.39072	-2.42456
7.91926	12.6418	7.98477	-11.0251	6.70559	-8.98826
8.6702	-5.20268	5.52741	8.04313	6.34749	-3.23278
10.1863	6.35919	15.9164	4.65221	-4.44689	1.26866
4.23532	-3.41468	3.77936	-3.38058	1.37212	0.700244
5.98619	3.91475	1.57313	-10.195	4.98792	-1.5895
-3.23639	4.04579	-1.93247	-1.53711	-0.0739038	-0.193603
3.77523	-0.884246	5.36323	-5.34372	11.6261	5.65789
11.7278	12.0162	5.69059	-1.15322	-4.92795	-11.2386
4.35124	-1.56926	-4.92993	-4.77638	5.44741	-1.53026
4.58204	6.34186	8.29362	7.47286	2.27405	-0.403376
-0.839256	10.8381	3.48482	4.07121	3.55864	3.7028
5.21324	12.8512	7.3291	-3.3094	-3.51296	7.19009
-3.40671	10.1317	1.27935	-4.76101	-8.58975	4.98334
2.41044	-0.353272	2.45064	-6.02195	10.3959	6.60887
6.5036	6.18571	0.210504	3.94392	5.56245	7.66946
3.09122	-0.640681	15.1463	-0.327591	3.92059	-6.17019
3.8883	2.53544	-2.2875	-5.84521	-16.0324	-11.3928
-3.84006	2.73962	-1.10665	-2.34043	-2.84908	-0.884897
8.7262	10.4934	13.2639	7.34231	-3.21284	-10.3769
-4.78137	2.75893	-0.754207	1.15408	-2.29121	0.509622
-3.25964	-1.75553	0.592784	-0.444959	-5.55016	2.40539
-1.16947	5.75348	4.29191	-9.08395	-7.16869	7.85035
1.79355	14.8094	6.49822	-6.68825	-2.29349	24.0511
0.793236	1.98365	6.89775	-1.09033	1.77461	-4.14436
1.27161	1.51554	4.12195	-8.26597	3.90085	-7.3889
-0.105952	10.8908	9.28358	1.32272	3.99315	11.4065
2.65662	7.15101	4.08947	-1.41698	-5.29422	0.508758
2.68934	-1.07917	4.59426	21.9656	9.46455	4.0711
8.59958	6.01181	-2.45798	-5.35372	-6.83717	-9.31353
6.73815	2.35425	0.914473	10.0913	1.09048	2.80215
-2.37759	3.88658	0.80776	-0.032909	5.45948	3.93504
1.09621	0.095971	1.16421	0.481422	-1.35082	6.72882
0.243188	0.188997	-0.781655	1.9597	1.77496	-1.27848
3.41564	5.59899	10.7593	-4.89945	-1.46599	-5.24182
8.02091	14.031	8.70299	-11.3944	-3.64425	5.40761
2.08866	3.54835	10.1317	-8.09191	5.40722	8.43417
8.1172	5.86989	3.96055	4.80823	5.99296	8.74204
5.9018	0.198692	-5.00197	-8.00995	0.954682	-0.0394587
-0.275939	-2.82033	7.10034	2.08087	8.22705	3.6708
3.32195	-0.055187	0.535514	-6.03235	1.98914	1.58206
0.177739	-9.53379	14.2347	-2.20951	7.57399	-4.96858
5.3889	5.66958	1.9153	-6.28069	5.21678	0.272092
1.26162	-0.35095	-0.410267	25.1228	-0.800588	10.4379
-5.42191	7.64697	3.63905	-4.76166	1.53848	4.62244
1.719	-2.05701	-1.37501	-0.908889	2.24686	0.112504
-0.969156	2.8803	0.931652	5.49918	-7.47418	-1.30181
-3.89603	14.4909	14.9845	4.54045	0.108168	9.65604
-6.39925	-3.46809	1.9588	2.07782	3.77789	1.4179
4.86107	-4.4472	6.06091	13.726	2.69479	4.54275
-0.616216	-1.45131	-0.521941	-6.86896	3.30056	5.27884
-3.19784	-5.56801	6.80046	27.3492	12.7703	-4.68643
-2.14583	3.73541	0.247396	3.8164	5.92976	3.49376
-5.01847	5.83015	10.3584	3.7864	6.56122	-9.19028
8.7539	16.5968	8.18244	-13.8372	-8.78482	-2.0925
0.0602806	1.53469	-2.43887	35.2989	8.58528	2.36219
0.32572	1.24206	1.87518	-2.03456	-4.5862	-3.2765
1.44084	7.87125	6.83126	-0.264409	-2.25788	0.0465221
0.95607	-4.60086	-7.00215	-2.41265	2.13489	11.7001
0.0917539	6.62829	0.879718	0.254022	-0.899381	2.89072
-4.41719	0.871265	2.99539	4.01037	0.983783	-10.7761
1.59753	9.42306	0.467676	4.75239	-2.44416	4.56033
-0.853451	0.168638	0.508634	5.81658	2.67041	-0.696678
-4.04266	-6.51861	3.6745	2.64766	14.9156	-1.48777
12.4725	6.77429	-0.569795	-5.37152	0.843326	6.47845
-2.3793	-4.70886	1.68701	-1.37609	3.63285	-2.1181
13.9665	2.33425	-8.41844	-15.9327	10.4223	3.77168
0.744176	-2.43729	-1.00808	-1.97288	4.91575	1.72383
9.52964	0.683755	1.56517	3.77899	12.7624	15.4452
-10.8488	-3.88269	3.26739	6.23252	0.321214	7.24331
8.74043	3.21945	1.86367	-3.16842	6.25097	0.462788
8.52111	11.8733	-6.38729	6.38184	-4.15331	9.68691
1.85669	-2.80024	-3.25053	0.709079	-3.95367	1.7946
-0.75343	1.17193	-0.360694	5.16995	3.27764	4.96557
7.68044	2.50989	7.67281	-19.6792	-1.4568	-3.67116
2.2515	-0.0267108	2.82721	2.00274	3.2594	-5.79785
0.995269	2.3954	-0.109219	10.4902	2.41113	-0.439392
10.9962	0.885663	2.27906	9.95985	5.12078	12.0107
0.511567	5.34497	7.87022	-3.21285	4.1031	0.637144
4.64755	1.25445	-15.9049	6.49081	-1.27743	15.6641
-2.28251	6.81776	-3.67094	2.63571	4.87773	-1.47263
1.60751	10.5263	6.00488	-2.68647	4.61693	6.01493
-0.537304	8.56128	1.15919	-0.0303805	1.61599	6.51082
1.43212	-1.71347	1.46586	1.4906	3.36256	-0.372302
0.113824	0.329563	-0.000758465	-7.87166	-10.2789	13.2835
-0.642683	2.89269	14.295	6.52765	-2.40857	1.04721
0.57804	5.33376	-3.38992	5.41632	6.90296	5.70781
-2.30442	0.391606	1.90749	2.15731	4.9944	-1.159
-4.03296	-11.9073	3.90233	4.35245	6.6066	-3.63853
7.25169	3.82565	2.08097	-13.3864	-0.825732	-3.23922
4.09604	7.02771	-3.83188	-0.545212	-0.26425	0.0212331
3.23314	0.199403	-1.87695	-7.76686	-3.44618	3.10076
2.20737	-5.90213	1.39215	-6.64152	-5.36981	-1.3736
-0.496583	-5.75388	6.83648	6.75691	7.62461	2.87022
1.75837	0.0311245	11.7512	13.5853	4.16038	-1.00822
3.41623	1.56359	0.0239088	-2.98626	-6.30427	8.03995
-3.83662	5.79684	7.53991	5.60289	0.142738	8.29288
6.765	-7.22899	2.70466	-0.103032	8.79932	-8.51019
17.5276	6.03343	9.24259	-18.2468	-1.26759	4.78297
4.21528	2.17066	-0.656044	-0.524549	4.29418	10.4818
12.9868	1.42893	9.89562	-12.0195	2.68004	-1.30246
-0.700947	7.37371	-13.4019	-4.58582	1.42458	16.84
10.1125	4.7267	-5.50465	-6.73513	-1.02853	6.13008
4.27924	1.64927	-5.80684	2.24072	3.18786	5.64747
5.47437	8.76519	-2.24788	-5.53965	2.36182	10.6904
10.0055	-0.367323	-10.8605	-8.62876	0.627099	14.5168
9.86034	-2.67891	9.30351	-1.49582	12.9199	7.33248
-4.85603	3.93963	-3.01218	13.3793	-10.1725	-4.15042
2.78317	10.0342	7.75362	-4.57497	-0.639256	-4.2579
0.696367	10.786	-3.73243	13.3491	6.40154	6.37116
0.507533	8.71933	3.80409	-1.12292	0.102006	8.21127
3.24442	-1.14767	10.0157	3.37124	-1.68935	3.13627
5.20474	6.66025	3.04633	-3.16882	3.47433	3.4329
-2.93179	2.13305	1.93535	16.6529	-1.56374	-1.91164
5.52166	3.52231	6.72276	1.64954	11.271	3.65224
-6.80392	0.974698	-8.45727	-0.179552	-2.42429	21.7372
8.8137	11.4324	16.1042	-7.66081	5.66025	-11.6053
5.30704	1.2559	1.54376	1.0298	3.59247	3.99435
2.51966	8.77985	4.06788	-1.18298	-0.456443	1.27931
6.60007	2.26708	4.78681	2.49445	-1.73985	-1.55517
3.29642	1.39159	4.31553	-0.361827	8.53193	-0.9615
1.30539	2.61554	10.0049	-1.8284	2.53546	-0.450679
12.9082	1.69012	15.1534	-0.291514	7.17348	-3.98998
2.30479	11.0823	7.45916	4.01797	-3.196	7.11832
8.06937	5.58854	10.0658	-0.444933	8.96761	3.60591
11.8421	9.55148	15.3281	-6.43349	-3.67237	-6.28311
-1.56154	-0.586643	2.84972	1.51106	4.84965	-8.05558
-0.428104	-1.19213	-1.75209	3.14285	3.36522	1.11367
-13.9925	11.4884	22.4245	3.03525	-4.86843	-2.44632
3.23806	4.4936	2.63882	-10.1828	3.28985	3.18628
1.45289	0.880684	5.0101	3.23852	0.42826	-10.5364
-5.33025	0.538467	8.4678	4.14745	4.28161	0.833092
8.06883	3.32934	-1.33547	-2.23247	0.532544	3.13463
-6.52452	4.03666	-1.07412	-1.76107	-0.521284	3.1679
9.34855	12.8408	3.66509	4.50886	1.22554	-0.554848
-1.25542	6.09993	18.1704	4.03899	4.13191	-1.22185
-7.61183	23.5967	7.24318	15.8159	-3.99686	0.431773
-2.23408	10.3943	15.8176	-0.106689	-2.00089	-5.70359
14.4402	1.32086	6.01923	-0.628892	7.68706	6.6715
0.50819	-0.412731	-2.10587	-1.127	11.4579	-3.27556
10.7203	8.25018	11.4655	1.87044	-3.9734	-2.06244
7.22519	9.65187	2.68437	3.7128	0.858031	4.8753
2.32702	7.68268	-0.569634	0.124641	-1.90847	2.9628
11.4939	5.78896	5.23685	-0.261308	2.6157	5.94781
-1.34676	4.0255	2.62968	10.8163	-6.69213	-12.0432
13.0227	0.425743	-3.35087	-15.1913	2.24136	11.1353
-28.1302	9.33502	9.4463	18.4915	5.98226	8.29602
-2.58049	-2.04683	-0.181487	3.66961	0.785362	6.19394
-0.525135	6.5596	6.87944	-1.04722	4.3536	5.70289
-3.03476	2.43236	5.45049	36.1427	14.2291	8.81625
11.1896	5.04253	7.37567	0.711163	1.8442	-1.71333
-2.90656	-0.500445	-2.59037	-0.621296	6.56078	-1.84095
7.14604	-0.272159	-7.05831	6.93333	4.87005	11.4834
-3.67499	-18.7685	-4.80818	3.19557	0.370985	5.56424
-1.95332	1.4248	-0.399171	4.44314	-8.78326	8.02052
7.00734	3.38056	-1.45615	-0.925202	2.9718	1.30937
-11.1766	4.81789	-1.63865	6.21953	-13.3913	-0.0337077
1.67809	1.40426	0.689247	-2.61366	2.67593	7.76492
4.01968	2.55516	-1.04535	-1.08473	0.582445	-6.04111
8.7027	2.83924	13.261	-8.33383	8.95566	-2.21697
-14.4254	13.5191	-0.946584	7.02196	2.69534	4.58198
-0.997548	3.93946	-0.140264	7.80986	3.48038	5.48587
-0.102656	-0.984855	-2.49315	-4.55733	-0.564939	-0.6959
3.18397	6.28354	-4.65761	-4.49362	-10.8073	13.8163
-3.01787	10.8562	10.5666	7.97841	-7.73158	-2.27748
-2.68303	-3.63524	4.71587	-4.9641	7.78237	4.93376
1.30242	-3.15804	-3.36434	6.5266	3.91619	-9.07892
-14.5306	-4.27827	0.798455	2.40746	3.65262	-1.0211
1.28232	4.28549	-0.652428	1.61551	-7.05532	4.46954
0.899556	6.65439	-5.69803	7.05947	4.5311	9.42943
11.5371	3.37967	7.72457	3.38498	7.01849	-6.07738
0.0560237	9.72239	4.95635	-4.76609	-0.0203295	-3.79533
2.40311	8.13899	-0.704308	0.248625	-1.57624	5.12554
-7.05742	3.00078	-8.30656	10.6477	-2.45829	4.35955
-3.76434	7.44992	7.3008	8.15673	1.52742	23.7388
5.34082	2.46392	0.87785	-1.91718	-6.57321	-4.62021
-7.15093	12.6225	6.17936	8.49841	-5.33967	7.59502
0.99827	11.1292	2.68893	5.71203	1.64038	5.47678
0.405747	3.21692	0.225848	-0.721637	-1.54824	4.27345
5.93345	3.60059	6.24027	-0.466186	1.45888	0.0847439
-0.18782	-1.1641	-1.36923	2.57656	8.81691	4.59632
6.07878	2.38069	3.42033	0.176217	3.28933	6.40758
-3.94947	3.39004	6.4074	3.58727	9.33849	-6.1301
0.21742	11.709	14.0831	4.14256	-0.656049	6.0843
-2.91583	4.97068	3.81135	21.3605	10.3599	8.69984
1.66673	0.967413	3.50882	-5.69621	15.3273	3.56338
9.43012	8.93236	19.9083	-11.3725	-9.56725	-16.8906
-8.61861	3.34294	-7.62374	12.2701	-13.3497	1.18554
2.34718	4.52364	7.99768	-4.60301	2.97969	3.22061
5.70493	16.1317	3.27184	-0.447696	4.57602	-10.213
8.20685	13.4191	1.22515	11.2383	-9.96786	2.26578
-2.8134	2.58602	-1.43463	6.92972	-0.380768	3.98742
3.43896	6.55437	10.1471	-4.41507	-1.99424	-9.82559
2.61357	2.22712	-5.48408	0.00670929	8.978	9.33351
1.74297	-0.970228	9.67122	7.01487	2.05687	8.31937
-8.53464	7.68491	-4.43547	-0.771801	2.12857	-12.8014
4.75675	12.6481	5.85803	23.1555	-14.0056	-2.23612
2.99717	-1.89143	6.45472	-3.00864	3.01469	-2.071
-3.10235	16.5764	12.2175	3.99206	-5.47661	0.649995
12.6711	5.39614	-10.2022	-5.6427	1.94261	13.7661
9.45129	6.59673	5.33104	3.40182	-9.1026	2.69388
1.49719	-0.848048	3.36398	2.2269	-2.75979	2.30356
2.61013	7.76759	4.90309	0.594254	2.72132	-1.56206
5.71384	-1.95558	-0.760295	-4.84124	-3.37368	-1.36867
6.69869	7.19682	10.0853	-9.71435	3.31719	-0.708367
7.55919	-6.37843	9.82134	-0.665367	11.3263	4.47527
-1.4322	4.2155	0.642262	5.65137	-4.11121	10.7742
2.29073	1.86563	4.6252	7.89823	12.1382	3.94279
-4.00836	4.41811	-1.49541	24.3049	-2.34851	2.61399
-2.5402	10.0743	-1.41738	8.65588	2.77157	7.55754
0.521628	-3.02285	0.502825	10.5494	-0.147875	3.46779
-0.792485	11.0522	6.87446	-3.27824	-14.3701	3.57028
1.14694	2.14112	6.52801	-5.58905	6.43673	9.83035
3.7218	1.16426	-2.55856	-7.24494	10.1204	-0.495356
3.14823	5.43011	2.56453	2.8268	3.34959	2.99648
-4.98715	-2.25885	1.78111	1.67774	0.217489	-4.13523
6.18628	0.563943	-0.311137	3.7073	-4.41307	-2.36163
2.49733	6.85813	1.37307	-1.43368	6.1904	-0.296938
2.24515	7.46367	3.99848	4.51691	7.85008	7.55378
-3.11359	-0.0242712	-4.94566	15.2732	1.09689	3.67867
2.4651	1.25915	4.45129	1.17868	0.759434	-3.21299
1.80661	4.93273	1.78812	-3.13117	-2.46813	-0.387932
3.58602	-3.8172	5.56161	-3.24761	-2.00233	-2.75652
-2.29546	0.432044	2.65551	2.4347	2.48302	0.921405
3.37093	6.20272	-3.61461	3.04262	6.22289	-0.539531
-1.03471	2.80347	1.73406	9.70787	16.0837	0.541607
1.45102	6.79931	7.90612	4.82713	6.51278	5.56881
0.343563	9.70816	2.33164	-4.6938	-3.18563	-8.19937
2.00391	8.06072	5.65333	-5.05476	-4.36661	6.35069
1.26836	11.8489	3.04043	0.934041	-7.39158	-7.75045
9.46564	4.51112	4.82337	-3.55819	-6.13737	6.12307
-7.1063	9.19095	7.19852	-1.92327	-6.1879	-0.10033
0.261197	16.4878	4.26467	4.71454	0.88908	10.2284
12.5372	2.96438	10.1767	-6.62576	-7.05779	-2.63354
0.691445	-9.65337	-2.53226	0.361516	5.37811	5.58798
3.5754	10.8063	9.86414	-0.702057	0.146221	5.28767
5.0807	-0.433109	3.91334	10.627	4.77967	2.60074
8.99084	8.71181	8.24546	6.72946	1.79787	-1.55061
1.14594	-5.20041	-2.0094	-1.12204	9.1525	1.38646
8.87535	-0.580457	1.45391	11.818	13.509	7.02624
-0.583295	2.67016	0.362396	1.70422	-5.72852	-0.660258
-1.45653	7.24475	8.27923	-8.54292	5.10287	-6.70664
9.70625	-3.83752	7.88835	-1.55184	5.63838	-7.99165
-2.46219	-2.95017	-2.92563	3.72143	11.1715	4.92347
-7.29285	10.8859	4.60171	6.2092	-4.84518	4.19245
0.72825	10.2879	-3.00369	2.11759	-1.61368	0.73688
-3.56073	5.52265	-8.29106	3.2495	-10.0843	10.2268
2.03616	11.1978	6.06434	-2.22164	0.10673	3.60271
-1.35629	3.34226	5.61407	0.47752	-0.405381	-0.6501
3.69556	1.14355	6.40475	-21.0459	3.39546	-9.71075
3.8564	-2.67134	5.26491	-6.63591	6.13374	0.976947
8.57564	-4.44109	-1.12281	8.47914	11.5884	6.72573
-1.08791	6.81111	11.4599	-3.1605	10.2308	6.03476
8.92415	14.2419	2.45835	8.83439	15.6236	-9.82468
8.1211	-5.81281	-1.26225	0.437593	1.00653	9.22094
6.11043	-3.35121	7.66971	-4.26091	7.02783	-1.79915
25.4299	-4.27302	-0.739647	2.80787	4.23038	-0.0110502
0.435472	-0.957364	-0.278749	-3.39673	-0.772241	9.95911
-0.176621	7.79981	9.25186	3.43546	-1.9715	-4.01956
3.31106	4.69674	0.0952489	-9.80212	-0.912339	3.75292
3.0168	3.46575	4.62966	8.57064	2.73503	3.84112
3.32395	0.566695	2.48085	3.3816	-3.77507	1.7767
-1.6366	8.25305	-1.76947	3.08889	-2.39838	3.72152
8.19364	12.7834	1.13542	0.0890684	-5.67109	7.23819
4.87121	2.81269	3.76543	-7.67978	13.649	-0.209083
2.41795	8.82492	9.17979	0.403036	8.08853	9.15464
4.50872	11.1698	5.75273	-2.76405	2.61285	8.63617
2.84087	-2.15872	0.320275	23.0006	-4.63549	-0.348684
7.4894	0.552068	3.06705	-2.03706	6.14788	7.71154
-9.80226	7.50375	12.1957	13.053	-4.37891	-19.761
4.36999	1.5098	8.88652	-1.28255	1.17209	-9.50625
6.68371	-6.93541	-0.529204	4.74028	4.00664	4.85813
-1.16383	6.83265	7.11006	0.240204	2.07111	3.18421
1.27676	-0.307175	-1.91586	3.24682	0.321073	0.299478
0.815928	14.9623	2.72263	-0.039517	12.6491	1.30618
12.2427	0.320087	2.10541	-8.74791	7.50827	5.69407
-4.20296	-1.66726	-0.236697	4.457	3.37155	6.85739
5.52078	-6.45312	3.13574	-8.3809	-7.10056	-5.96121
12.5181	9.88013	2.254	-1.7604	0.602567	2.70871
6.94191	-0.556592	2.10894	3.6178	6.74518	-0.727646
1.09499	-0.229572	1.3554	-4.10952	-3.92912	-6.88866
3.86324	4.20946	0.130446	1.32784	2.71632	7.96604
4.16421	-1.31874	11.0356	1.20997	-2.30266	3.55181
0.0651633	-1.23613	1.97481	-0.172148	11.593	8.88325
-1.67821	19.5349	13.0349	1.50702	-7.18909	3.01094
-0.758888	1.80638	5.17279	3.03107	7.74219	-2.56902
4.08027	-6.06531	-2.02716	2.02436	14.0133	7.1259
-15.2249	-2.58107	-12.0528	4.08964	-1.40058	6.29193
1.4393	-3.00208	-1.70943	6.96096	12.0566	1.05748
13.6734	-7.27678	7.05836	-8.41972	18.9076	3.75011
4.4542	7.91204	6.12192	-6.60217	-12.7357	1.46697
-0.405849	3.81058	11.9821	6.07613	1.04303	3.66652
-8.92515	4.48323	7.99543	6.87689	6.68003	3.09415
7.95546	1.28163	8.20435	-7.82699	4.68044	-4.10748
7.17525	-0.0933665	7.96186	-6.43123	4.44198	-3.39999
-0.196686	3.2923	2.78769	1.89575	-1.03663	-1.52266
-1.01219	5.09127	2.1141	2.29723	0.848811	-3.94959
13.3267	3.85433	-1.29644	-6.4332	2.01193	2.72725
-8.45883	-1.28267	-4.78969	6.36174	10.6362	18.3336
-0.728326	2.25366	-0.515939	-3.9238	-3.09296	1.54191
-2.05506	-3.53842	0.98691	-8.14365	6.05734	9.39371
2.75933	3.94403	5.72765	-1.58408	3.41023	1.91365
11.4131	8.75914	14.878	-9.12307	0.844022	-10.8241
3.2798	6.69349	-0.745265	-7.65724	-0.0731703	7.00753
6.65766	0.980394	12.585	-0.807253	3.5904	-0.212928
-1.40805	7.22602	1.52926	-8.00838	1.09634	4.19907
-3.71824	7.64932	-0.573895	-2.6008	10.0879	-3.64575
-0.353543	6.63074	2.11555	6.73858	1.05413	-7.6328
7.32099	2.50013	8.61713	1.54694	-0.924897	5.28843
4.60586	4.39395	-1.41119	6.88827	2.25781	-1.41617
-0.235958	-3.91803	11.5616	7.32445	9.81304	-0.0604128
1.57132	9.58378	6.83567	-0.351625	5.90724	-4.81145
-1.83251	-12.5299	4.40267	0.678437	9.28261	-4.2425
10.6192	2.59703	2.96078	-10.2986	-12.4623	3.40029
3.78542	0.526107	0.576002	1.30307	4.62351	9.75699
-1.92759	0.30472	-0.42932	-2.46529	2.20151	3.1357
-5.32426	-0.424846	3.30995	3.39741	5.56096	-10.1338
5.55639	4.88462	2.72731	5.62047	-2.14177	-6.29643
1.27782	-1.11779	0.911615	-7.27763	3.50095	-3.6408
8.41004	17.3805	3.30052	-5.89573	0.785469	6.13923
-3.79867	3.11222	6.37564	0.462069	6.41037	0.68215
0.370596	2.94833	3.30838	1.66964	-1.63116	3.7637
3.26087	1.01227	5.74456	-3.53582	-0.680614	0.536886
3.41284	8.54722	1.60502	-5.85133	3.92559	7.92406
0.331098	-0.597892	3.4991	2.59577	4.19202	-7.06487
0.449779	0.387667	-3.44981	-0.54477	-0.305669	-2.81478
8.58664	7.5227	-4.27716	4.16706	-0.295215	2.27873
0.860042	1.42626	8.09581	1.85588	10.542	4.13887
5.31932	6.24119	-0.232202	-0.65384	8.58855	0.512186
-1.68454	6.75944	-1.43662	37.3685	9.87036	-1.23711
-2.46856	3.42252	15.3971	-1.29702	0.0315539	-14.9677
3.50914	11.9484	-1.23278	1.34335	-16.4465	-3.74906
6.26744	17.045	6.44922	-3.05029	-2.32825	-6.47313
4.90861	2.91643	6.77641	-4.2767	4.94501	6.54949
-8.78552	2.04465	-8.24467	3.32179	6.11544	-3.76597
-1.59436	11.2421	5.17211	-1.13442	6.07516	3.58938
-2.94953	-1.16462	5.82255	33.788	0.0440267	2.25964
9.79831	8.22283	4.868	4.40186	5.2434	0.301863
9.26087	5.68737	0.0722605	-3.94396	3.38697	7.6138
2.55835	-10.1002	8.90595	-7.58354	9.08156	-2.80104
0.113322	24.0336	-2.78829	-0.524691	-3.08712	9.88466
8.62868	5.97349	-4.64121	-12.6494	-3.89858	-0.912793
-6.88855	-2.92771	3.13882	-8.95387	7.84071	3.00034
-4.13531	-1.85934	-3.69582	0.590907	2.7113	-1.09559
11.1799	11.5742	5.93516	-6.69872	0.981758	2.2963
12.5183	12.725	5.00382	-12.8991	-5.66319	6.41474
-2.07863	-0.532811	3.51662	48.6819	-8.79149	16.0019
-3.51896	-0.0443724	16.0152	-3.82873	-8.16464	-2.41997
-19.571	-3.00942	7.42153	13.3889	11.525	1.14894
8.94367	0.62669	-1.03476	3.98103	5.56139	-1.54821
0.688929	17.2982	1.85597	-8.97932	-1.4423	4.20003
-0.454613	-1.59616	-0.0452176	1.79324	3.54141	5.58956
15.6456	0.970578	4.0791	-2.46311	-0.99467	-8.86775
0.385598	15.372	10.1674	0.712306	3.85199	18.1516
12.1357	12.431	13.9107	-4.8135	5.83356	-11.9688
11.3602	7.06968	6.5571	7.22699	2.38263	-2.1142
-0.918797	3.09806	-4.70143	32.6092	20.1621	3.83635
-1.53241	13.8373	1.29778	5.28671	9.89261	-10.6509
1.00771	5.21074	4.38034	6.18413	8.53054	17.2225
4.32758	-0.403716	6.08289	5.92493	1.18535	2.46138
-1.61952	1.65031	4.46596	4.34583	4.92857	-4.6047
2.40134	4.55491	5.01862	-0.841575	1.9735	10.5932
6.46869	-2.31871	-1.30712	6.4491	-3.12252	1.83116
12.0308	6.667	15.2723	-8.1188	4.41001	-1.51169
6.5611	-0.992752	9.08195	-5.56804	-5.82984	0.588977
-2.98054	-11.1479	20.5672	-1.68705	4.78886	9.64424
-6.80986	-3.90896	10.1834	-10.5825	15.3012	7.51567
8.35108	19.091	3.30575	0.0242018	-13.5491	2.74992
-7.3223	-1.0913	2.63247	1.46482	0.745247	-2.74191
1.24413	0.156205	1.27812	2.28872	-3.50581	-2.79812
1.87456	0.912288	3.37901	-1.03503	3.3599	-10.1434
-7.18507	-2.701	-4.84666	9.0277	0.407704	-0.900395
6.07799	1.14147	-0.611862	4.12121	8.74877	3.90725
1.76239	4.38334	4.26345	8.74411	12.9515	-3.23054
9.60061	6.68036	10.5227	1.62305	4.26136	-2.26099
2.67189	8.09644	0.774187	2.29053	-4.78117	-1.80488
10.3897	2.64973	2.48786	-11.8744	-3.13322	6.48806
-1.10254	3.41813	1.29388	3.19697	-8.78309	3.39918
5.00453	1.79769	8.52066	7.20596	-4.32115	-0.987204
-0.172122	-2.10169	-8.20809	-7.75661	10.6231	4.80968
4.99173	2.79244	2.74557	0.748263	5.29637	2.40068
0.623036	1.47512	3.01832	5.64011	9.18897	0.671881
-1.13468	-0.716852	-0.932119	-3.93686	0.309837	-7.05522
-0.203842	4.78873	3.11171	-2.39928	8.35401	6.86666
3.54255	5.88343	13.1001	-3.88719	-2.19606	-12.2279
-4.0024	2.62766	4.98938	-1.1505	-0.502738	-0.77619
-0.701025	0.587121	-4.51931	-7.85019	1.21167	0.875272
-11.0061	4.32767	3.57942	-4.80666	9.0675	5.3704
-0.198639	5.16041	-1.01722	1.51922	-13.0718	4.07497
-0.321348	0.113564	-1.60097	2.97982	2.96426	1.30399
-3.43369	6.62643	8.77267	2.60084	-4.01346	4.09793
-14.3596	0.281268	7.32836	-2.58788	7.09215	4.66712
8.93963	7.84656	-0.335693	-10.7976	-1.18964	-6.73808
3.16965	4.75001	6.04911	-9.27344	7.6975	5.70977
-13.0246	19.3419	-6.35468	3.04128	-5.13833	4.0615
0.125005	5.59599	-5.12347	-0.456132	6.65446	10.9082
8.32584	-2.22118	20.6945	-2.00154	6.72294	-1.71417
7.44418	3.02657	3.91623	1.59005	0.255742	0.712126
1.90861	2.92074	0.47561	-3.68715	10.1607	-0.0727351
-2.90943	1.2738	1.27317	2.05126	-2.78104	3.6057
3.08423	4.65552	8.25204	5.80739	8.04091	-14.304
5.04225	-0.896284	6.81438	-6.55018	1.75775	-2.47339
6.23949	5.72031	-0.873825	0.245962	-3.32033	-2.09581
1.84994	0.15531	-2.33714	2.1168	3.51722	0.222216
-16.5538	2.60422	3.70705	14.368	-3.08973	-10.6351
4.75909	13.3651	-3.25107	-0.374056	-3.29074	0.222957
8.86819	-4.95	0.597566	-3.02466	13.3331	3.46642
15.5296	6.80586	13.8816	-3.51749	9.30969	9.92643
2.50615	-0.667014	-0.201659	-6.93817	0.615525	11.0503
5.7683	11.8411	5.09419	-5.36006	-3.32335	3.56114
4.97576	6.27545	4.11802	-3.56981	1.28975	2.96345
1.43739	-4.63819	7.7924	-2.21735	1.71138	3.91242
0.480916	-1.9917	-0.697291	-8.4647	0.778993	1.00573
5.88124	2.50085	-3.15999	-2.22464	5.46337	2.10552
10.1149	7.03948	8.43735	-3.69419	4.53613	-7.16513
5.4048	11.9413	-3.59644	2.53975	-3.2541	-0.397702
-0.383449	5.48015	0.33955	2.44107	3.72057	0.827809
7.97664	-9.27426	-0.533389	-5.57147	10.2739	1.78243
6.34137	5.56319	0.857116	2.53892	-0.0755096	4.9209
7.60807	4.44906	-4.84917	-1.16863	1.80361	2.03791
5.7009	19.0513	14.4586	2.28862	-3.84075	3.496
-3.40682	1.59278	0.848454	-0.0328078	-3.73887	1.8078
10.2701	5.7071	-4.10675	-2.694	0.729634	-0.627065
8.22439	5.97072	5.95992	-1.44859	4.61938	-0.412462
-2.19288	3.84125	-0.0779108	0.0157066	2.62577	-3.04753
3.49746	4.1391	-0.143318	-13.0869	-4.16505	-0.16467
1.63741	4.63024	9.3086	3.43347	10.3867	0.470232
2.24318	2.76497	4.9708	6.58722	8.23978	6.77729
5.02298	-6.29774	-0.353691	3.14495	1.96648	8.83053
-1.13457	4.44889	15.1139	-7.56232	13.1041	3.23976
4.6143	16.372	6.48368	1.62038	-9.2068	0.327125
-1.36702	-0.921339	0.24906	-0.885499	-13.0151	-2.82675
8.05829	4.01805	8.96726	-2.83287	14.2449	13.6515
5.40299	10.347	-2.68386	8.09919	8.58622	-5.79933
1.8657	-0.147086	-1.01306	-6.60157	0.785157	-7.26603
2.15832	5.65104	6.69941	-1.78016	8.49502	9.27731
15.6069	2.23997	5.13986	2.97683	11.0027	3.01584
2.2208	-1.98579	1.67872	27.3546	1.84098	-2.79517
-4.90792	3.41163	-0.420317	-1.27963	0.440654	-3.03214
3.28239	-1.66296	2.60617	0.216345	2.1388	0.565328
-2.92217	18.6744	3.24678	-3.92863	2.15452	0.670431
5.78016	6.46811	-9.02423	0.594987	1.98649	13.0764
4.51549	-2.99483	-3.11864	0.855082	6.37824	7.87186
-0.798417	9.70111	3.68038	1.53662	-2.24862	4.12036
-1.36588	-4.451	9.52247	3.51979	6.95543	3.33311
-3.53168	7.65503	3.22025	2.11063	-1.89806	-2.31547
0.481695	3.29037	-7.80652	0.249994	1.94898	11.3541
5.75789	1.32183	4.62751	-0.979009	0.198334	2.48828
-1.45086	5.48197	-5.64026	4.89837	3.26913	8.12084
14.5811	10.3552	12.5695	-12.7302	7.60868	-10.5102
-0.810725	-1.672	-2.68077	4.97152	1.4495	3.96204
0.128872	1.57126	8.97186	-9.1783	9.57562	7.52375
-1.45434	-0.90254	3.31144	3.8343	12.1314	9.7634
-5.77445	-3.68494	7.6653	-5.44396	8.70292	3.61161
0.640697	0.475775	11.6322	-7.9769	13.6627	-3.37831
-0.147114	1.89486	2.98215	3.54539	-0.541742	-1.78863
-4.89846	-1.75784	8.2092	3.52838	3.51912	6.93409
3.97629	1.11437	4.08865	1.56118	1.94217	0.811808
0.340898	0.462546	0.238084	2.21548	-6.23263	-2.17363
2.64986	-5.63242	19.253	-0.933937	-5.31118	-18.267
6.14252	8.892	2.76531	-2.18281	-10.6332	-2.77764
1.89086	15.5772	3.81895	0.792962	3.15084	4.0722
-1.62546	-1.14718	-5.88052	8.93265	3.15321	9.02168
1.77422	15.5572	-3.99461	-5.08014	4.70505	4.52052
6.35168	6.01085	3.42903	3.40438	-0.349729	1.28698
4.09848	13.4689	4.6747	1.68869	-5.00078	-3.10503
2.89114	12.1575	8.36454	-9.766	5.55945	-1.37179
5.95684	3.21945	-0.421795	-5.37551	6.25097	5.10205
22.3054	0.997023	1.76182	-16.8256	0.687225	1.71205
6.45395	12.499	1.26875	5.13143	-18.6662	5.53972
-5.49215	-7.41803	5.35825	11.8364	4.78919	-0.871917
-4.528	-3.22063	-1.21953	43.1768	-3.39582	8.71649
-0.569777	3.04661	6.68835	4.88478	6.62677	4.19623
1.0096	-0.470704	-4.67132	14.451	3.6139	23.0495
16.1419	0.639774	4.77957	-4.00015	1.80803	-0.823123
7.73665	5.0774	-3.48414	-6.33742	9.06718	6.25292
0.740271	-0.908373	3.28006	3.19749	0.721649	-6.7587
11.8038	8.73472	10.3594	-0.505787	8.51325	2.26382
1.9059	0.94952	0.0917982	-8.67019	3.25649	6.55369
-2.00252	-0.336948	-0.78838	-1.04526	-3.2059	-0.72972
2.13418	0.546256	11.6438	4.64096	10.0148	0.435618
1.64533	8.71795	21.1962	5.59146	6.56395	-3.3929
-3.42452	-5.80508	1.59984	2.74644	2.83199	-2.43109
3.91691	-13.5757	7.11316	-1.00628	14.6182	-1.7576
-1.91284	-3.45196	-0.465053	4.53167	-5.21243	0.567715
2.61481	2.382	4.88625	-13.593	0.878679	5.78565
9.83136	8.22539	-1.66242	-6.86252	-1.59122	-1.34473
-2.23844	4.23012	6.5248	-0.0900003	-1.99611	-1.41576
5.30743	1.61282	-1.17637	0.612997	5.89837	-2.77043
-12.6287	4.02456	7.11819	11.4091	-12.8056	2.38224
-0.597946	-0.388555	-0.268427	-1.12624	0.0380491	2.97373
-2.98228	6.63221	13.3335	-0.263503	-1.64886	0.498116
2.04323	-4.97267	1.13189	4.02274	-2.54857	-3.09558
-0.483235	20.2068	8.6247	-4.16221	-10.1401	5.1489
4.08088	3.5837	3.48788	-6.17166	8.32573	3.26467
3.87021	6.02388	4.52524	-5.01439	0.918968	2.73279
-11.7916	-0.398504	-11.9616	9.44516	5.39708	10.3865
0.847556	-3.38332	6.37861	-0.998445	0.707861	-0.824811
-6.38661	-2.06666	6.95058	3.82945	0.861664	3.15167
1.43803	6.23674	11.9095	-1.80369	-2.39719	-1.03061
-0.173059	9.55541	3.76029	4.02472	-11.9766	0.64586
5.25865	0.874346	-0.44315	-5.85453	1.20636	7.38187
4.03433	5.2815	-2.65979	-6.72941	2.15385	1.38229
11.0648	6.65106	10.1726	1.21752	2.61518	-4.69888
-3.60546	1.31393	2.70828	7.25418	3.51436	9.28048
-0.415358	-2.94745	0.0158754	-7.23646	4.05599	1.9753
12.4076	11.2718	1.46249	-7.04666	1.10771	-3.01278
-7.48746	4.61452	-6.01107	33.8529	2.88388	13.0411
10.7427	-4.96471	-1.26137	1.11213	21.8909	14.1287
-3.89711	10.4397	8.79346	-0.0894774	6.88452	2.0468
-1.95076	4.10997	13.2789	-1.4543	3.62895	6.68762
-0.426612	-3.38461	-2.22886	7.82572	3.09597	-4.90953
4.54846	3.68137	4.46648	4.69878	3.20572	7.57258
7.01329	6.29348	1.21373	3.23528	-6.70784	-10.1112
4.41864	3.10039	-1.87552	-1.11819	-0.648234	-8.85149
-9.48207	-1.34903	-8.25107	8.16842	3.99538	-4.76903
17.0146	0.332302	8.95648	-18.3988	-2.82641	11.505
0.226497	8.62747	9.54016	7.74689	0.644964	-5.62582
2.24017	3.07639	-9.57568	-8.45685	8.57507	9.52131
6.94879	-0.237228	4.55165	2.94005	0.919587	-2.4949
1.798	-1.83111	7.52933	6.17719	2.38832	-4.47541
-2.31028	1.50143	1.26273	35.5401	0.342213	-4.43156
5.59745	6.70213	-1.85266	-10.7078	5.15824	12.4027
2.78268	11.7866	4.69268	3.77756	-14.306	3.29114
-4.99936	-9.53651	11.8447	-4.3834	9.99458	10.8478
4.05559	5.87071	4.41617	-5.25767	0.932194	-0.180414
7.13378	-4.86535	-5.37385	-8.84955	10.2311	1.54219
11.5538	5.52207	-0.911603	-8.17813	-15.432	-4.51477
-2.32433	-0.283805	-4.47819	3.35104	-3.16358	4.58073
5.62333	2.96738	3.71622	-6.56911	-1.24177	1.93837
-5.94671	-2.35452	2.87377	-0.0173717	2.80022	-3.43303
2.29705	8.75336	4.53267	-3.50766	-5.03241	-3.44818
11.8978	-4.62482	-3.20997	-2.51688	5.11635	3.49865
-2.41641	-11.6016	6.81732	6.88741	-14.9976	1.21224
8.78429	1.47719	0.198123	4.87612	6.85391	-0.193584
1.93825	2.2986	2.55764	-1.97477	4.85847	5.56945
4.44824	2.57961	9.60363	-15.2477	4.12922	-0.0731971
0.738506	7.90195	11.1283	8.97013	6.55545	-1.7025
5.88859	2.67499	1.55641	5.36589	-2.59939	5.86332
4.78294	3.13531	-5.82048	-1.10834	5.47514	2.0404
10.2109	20.6851	14.2866	-3.39885	-1.74077	0.506912
11.1144	2.96103	25.0501	-2.93751	-2.72268	-4.28083
1.21835	-6.46918	3.14795	0.760266	-0.410159	6.08765
5.05192	-0.767123	-3.082	-4.43717	6.09312	12.872
7.32412	-3.61855	2.25473	3.51571	-2.45366	0.434784
3.31311	-1.73391	17.9999	-4.03732	16.7634	-2.20372
-1.2989	3.97352	-1.11035	-4.44224	-2.26184	1.63273
16.3436	0.351116	-2.60652	-6.27836	5.28383	1.43645
8.23789	17.1893	2.75589	-3.51621	3.90145	0.409827
7.91289	-3.03326	0.457873	0.693396	1.73099	-4.50746
16.3385	17.7088	0.616425	-6.13517	-13.4115	6.01204
1.89088	1.97868	4.16276	-0.271357	2.55716	-1.19837
9.69626	16.7267	1.3468	1.83852	-13.5724	-0.210196
8.54754	-0.714123	-2.87333	1.25607	2.66531	-3.50758
7.13813	8.2687	11.4469	-3.25495	-0.991939	-13.2374
-3.64462	9.21369	-0.728568	17.3704	-15.0098	4.49698
6.3999	-9.69128	1.42189	11.7065	7.04547	12.9564
2.57999	-0.84107	16.9707	0.55151	8.74121	2.55645
3.34315	5.28459	-3.7611	0.931009	6.6508	-0.85795
-0.390652	5.24495	0.859973	-1.89546	2.54466	2.93696
10.1654	5.40936	13.092	-1.67006	-6.91206	7.63301
-4.32224	10.9189	-11.7524	12.1014	-9.39605	0.930834
2.99952	5.59638	3.54907	-1.83726	-3.38453	1.12772
6.68644	14.0449	0.865065	2.52688	-4.14506	0.628162
-0.582562	1.0584	2.72518	0.845746	2.72675	11.3234
8.50477	2.27748	-0.0799068	-1.43303	0.375705	6.16678
-0.119166	-2.66251	-0.490398	30.2996	2.90532	4.84675
5.44938	-2.87035	4.97376	-2.26903	6.91387	-10.538
-3.09215	-5.7941	-3.16459	2.23169	8.72371	3.22728
7.63515	6.16704	2.00878	-9.437	1.9354	8.83804
4.15352	8.87711	-5.45195	3.51115	-6.01938	13.9999
1.05704	4.88344	5.98424	-2.92438	3.33631	-6.88133
9.20995	4.62931	2.41072	1.76008	8.17285	-0.147701
9.45576	2.44358	-3.76235	-5.84972	8.94154	1.61442
4.57075	2.36384	0.302141	5.51579	1.43987	7.04449
3.94046	-4.0463	-3.03205	-1.27757	1.97233	1.17298
1.54957	-0.761416	-0.88207	-7.94868	6.00422	6.6341
-3.17605	15.7978	-2.14962	-0.745101	-9.6231	7.48855
6.8378	4.61992	15.5181	-6.28567	5.18655	-7.63187
5.36302	13.0457	4.39423	2.80332	6.78537	2.71124
5.03218	8.27728	4.03711	2.50944	-3.21518	-0.111359
-4.34585	-1.12651	-3.33889	5.82051	10.0524	11.3262
-3.76976	4.93017	-0.576939	2.48378	1.75902	8.94165
0.964567	8.10593	3.6113	7.50766	5.76755	0.709513
-1.92177	-6.03366	1.26093	2.67863	2.75249	4.53735
0.588879	-0.116099	-1.20328	10.0217	-0.173617	5.96163
-1.23077	11.6315	10.3212	-1.52707	1.75785	-3.19802
1.26697	-1.77339	-2.26777	-8.48656	1.21515	-0.443416
-5.97256	13.4673	1.93582	-4.07188	-2.3199	2.31374
-6.69177	-4.52081	6.44604	0.0975216	2.04105	7.78728
-1.05826	-0.699662	-0.87514	-6.07904	-2.16805	0.3207
8.83127	-1.50829	18.5331	0.161059	6.36311	-3.38075
2.31396	-1.9015	-0.32669	10.9398	3.26191	-1.44151
14.8023	-3.63295	12.1902	-4.69359	8.71052	4.14752
5.47708	-5.62777	1.48964	10.7823	14.3044	9.40425
10.1066	4.73793	7.32042	-11.2604	-5.56398	-3.66388
-3.38349	1.14147	3.57421	7.52278	-0.870097	1.49878
9.41623	3.8301	5.40104	-4.36502	5.75373	3.12497
-3.798	3.54895	3.1482	13.307	10.3696	-4.7843
-3.62506	-4.11022	6.50884	13.4414	6.03054	-6.54996
0.332057	2.32526	-2.95114	-2.7977	-11.0312	-0.978545
2.90062	21.1128	2.34706	-9.20765	-6.65335	-3.16743
4.52843	-2.33246	3.2381	6.99427	6.82022	-5.27227
0.408536	7.08806	4.3464	-14.18	2.94026	-0.438596
2.15918	-0.569723	1.22411	-3.12431	1.49473	-4.96894
5.8185	3.94451	-1.26785	-8.79478	0.426357	7.38784
1.2899	4.42227	4.41602	-0.340378	0.586793	3.45555
0.728299	17.3475	4.3488	2.76385	6.68651	2.70811
-1.0695	1.36182	-0.91225	3.26574	-5.63342	5.85866
10.2379	1.30388	9.97308	-2.48083	5.39609	0.274509
-2.20275	2.09747	3.08042	8.58626	3.08087	9.74795
0.271997	-1.60687	6.81321	2.20484	8.90901	4.09458
5.73923	14.0209	6.20561	2.11824	-2.35508	4.08895
9.76184	2.63305	17.5216	-14.1952	6.73147	-7.39826
3.64789	2.45621	3.71187	-5.41638	0.302321	-4.11161
0.53975	2.99076	1.38658	0.0488942	1.82167	6.68433
7.01566	-8.12812	-0.444358	-9.43238	8.31721	5.56155
-0.245412	-0.12362	0.730218	5.20487	1.17813	-1.79213
-14.7008	-3.74937	3.74913	-11.7304	-5.77472	5.35839
-10.8663	-1.07152	4.34374	10.0487	10.0725	0.56604
-4.25684	-4.88205	-13.6401	13.1199	12.7845	8.50003
3.63294	18.296	1.38065	-5.65337	-5.79236	5.18189
4.75986	10.853	-6.58756	-5.11702	-3.11833	11.8977
-2.84961	0.141327	9.51403	-3.63066	12.4323	-1.93156
3.91593	-2.06768	-1.67724	-6.55298	1.45716	2.74621
1.79663	-0.396372	-2.31344	-5.50666	4.21219	-1.29221
2.42814	2.93905	-1.26715	6.88252	4.64834	6.1717
-0.596262	12.899	6.33271	-11.7396	-5.62002	-1.71126
-1.78936	-8.7314	-5.22485	1.10779	11.2671	7.28505
-1.24723	-2.59504	-17.1157	4.56116	6.23352	8.07931
5.84872	8.76967	5.16411	-4.53123	4.25038	-5.14433
7.68588	9.53288	8.1936	0.00921597	-3.57656	10.4522
-1.53622	-1.59851	3.1339	5.5236	1.43445	-5.40782
2.54012	-0.38847	6.51923	-0.753642	7.9865	-14.4231
3.59745	-0.90642	-2.71338	-0.37254	4.92139	-3.04015
-0.0504696	-6.33409	-0.853631	1.36849	4.13198	3.90837
6.64462	7.20559	3.8384	-6.36695	2.39738	4.89347
-1.14872	5.39654	-1.9198	-4.99742	5.48504	0.27155
1.09733	3.24039	-5.40301	-3.60579	9.10814	12.9465
1.72126	13.7019	-15.0171	-1.70669	20.5845	-8.98887
2.51362	-1.03511	0.241239	-6.58393	0.518101	-2.10084
7.1734	5.81054	12.8739	-5.49032	4.79542	1.84357
-4.63674	-3.37179	-2.93306	6.35791	-3.74309	1.24795
-0.290098	9.71792	14.49	0.439538	-1.91662	-0.530076
-1.98299	-12.2358	-3.3863	6.2279	3.50623	-9.36064
-6.19208	0.701132	6.85618	5.38211	-3.14629	-4.5812
12.3441	1.93484	-6.66033	1.2975	7.86559	9.33104
-8.60468	3.52089	12.2072	-0.222424	9.32415	3.79953
0.767639	-1.0088	-0.175446	1.29946	2.2615	2.87518
0.740169	5.66562	3.86495	33.507	11.8945	3.58353
-8.8701	-2.59029	3.00083	-6.59093	14.9355	3.00521
5.57653	7.41508	4.58493	1.59546	-0.59008	3.4416
-1.02304	-2.43085	-1.01753	2.62028	-1.23275	1.91404
2.99773	14.6086	5.93858	-0.49086	-4.01705	-5.19244
5.90519	7.98659	1.50275	-8.19039	-4.33916	2.68814
9.66412	14.4387	2.12876	-3.92945	-2.45569	2.04221
8.01116	4.15552	0.746052	-7.16675	5.04987	2.84895
1.46269	2.84206	3.21443	6.99075	11.5454	1.36476
0.445947	-0.739787	-2.85996	2.34918	0.0880417	-3.84435
2.69973	2.24748	2.75589	-2.06123	-0.185844	1.96097
-6.04576	3.0853	6.26838	5.37997	-3.90141	3.0808
8.63806	-3.80808	6.92156	6.93211	-3.59882	-0.560229
0.497273	1.93825	5.08999	1.72689	2.29073	-0.0694753
-0.479455	7.43967	3.9245	6.72672	5.76426	-1.88174
11.2984	6.97914	18.5931	-9.16907	9.21479	-1.90121
0.0819727	1.61768	-0.29868	17.801	-1.53437	-3.05128
2.76645	8.46081	2.56987	1.10731	5.70471	4.60775
-2.65111	-11.8472	2.17129	19.2739	27.1371	4.34922
2.11003	6.99236	16.7805	0.774157	2.52668	3.35601
5.74544	-0.0771059	2.47097	2.57029	0.12753	7.72377
8.66605	0.414792	7.01373	-1.3735	6.76386	4.42147
1.83183	4.13475	4.78007	1.55148	-2.76777	-1.58288
4.04008	21.9058	3.34289	2.14157	-0.295652	10.9016
-1.68261	6.76743	-0.241652	1.53161	-5.9642	-2.09604
1.55604	-3.72497	-15.4139	-6.47592	-7.52782	16.3605
2.39407	-7.09073	4.73041	-5.79335	2.88954	-1.82041
3.10367	-1.11547	12.3065	1.43381	10.0198	7.1032
7.92698	14.464	9.18223	-2.03837	-2.35164	-9.57711
6.5853	1.68353	12.7261	-2.08773	10.4081	-6.97113
5.49908	11.5742	-5.40341	0.575152	-11.9079	1.27378
-5.38965	8.42115	-3.44644	2.64903	-1.6771	7.96707
2.79621	3.13212	6.49431	4.83635	-0.009016	-4.40693
3.09842	0.641378	1.34964	-1.70563	1.69125	0.495154
-0.0907083	6.5178	1.22219	1.49597	-0.849795	4.50531
6.77743	-0.233018	-5.98171	-6.90567	7.34457	14.4134
3.14694	6.7295	1.10227	2.65637	5.43946	-0.320325
-3.09536	-0.0924748	4.22526	12.9856	0.755143	-4.12071
4.06937	-7.41879	5.71744	-3.27961	-0.0315732	-2.98712
8.97755	3.67516	-1.60583	-11.5886	6.94455	-1.03632
1.68477	-1.33205	17.085	0.553464	14.3226	-1.92731
1.19151	2.37531	-2.64203	1.11235	2.00668	16.8111
7.48037	-0.436028	3.84767	2.12605	1.85086	2.10486
-0.513814	7.71077	6.23862	3.74002	-12.2175	1.26193
-6.33353	-0.353208	-4.46674	-10.4284	6.3099	10.3057
3.26891	-0.131491	0.194518	-0.869543	-4.90321	-2.57893
-1.33498	-2.93792	0.597458	8.59675	7.64608	7.97041
-2.35854	-0.520874	5.41377	-0.714669	4.4335	-0.247126
-5.4636	-5.85815	0.851606	-0.964915	9.68079	-1.4172
-0.72209	-0.0326914	-0.747221	8.07482	-1.02102	-3.82542
-3.71859	-2.01707	7.24245	-0.369683	3.3701	-1.6096
-1.8475	-3.06011	-2.37392	-3.18224	5.79356	2.62041
-4.55728	0.282483	1.85498	15.1337	-2.25704	-0.94902
6.1704	17.9406	7.1386	1.46813	1.13483	-1.44362
2.2907	-1.89606	5.68435	-4.60769	-5.70518	9.71384
-2.72378	3.61927	-0.663836	20.3003	-9.66345	1.71073
3.59099	3.63633	2.56911	-6.79138	-0.110739	-4.39737
2.32974	1.72064	4.80287	-0.538393	7.04651	-4.19367
-4.74121	1.04552	1.77537	-8.61176	-20.0515	-6.60293
10.1936	-1.4006	6.75072	1.32714	9.86896	-9.28114
-23.0017	5.38884	6.31324	21.7988	4.90917	6.10391
8.04917	-6.37789	8.81801	-14.6458	4.14366	-4.24353
-1.07646	17.1252	6.12025	-4.33991	-2.23097	1.37619
-6.10913	-0.353754	7.36877	12.5055	1.16055	-17.8874
1.53863	7.05743	-9.16952	-3.26404	-9.98465	12.1532
-2.5439	3.61147	1.07325	11.4561	4.63029	0.323558
4.5952	10.2168	3.73222	-3.81488	-1.45697	-9.15767
0.914633	0.522665	1.24061	13.9816	10.7399	-3.12384
-1.2225	7.57363	-0.176451	2.5888	1.65422	7.10755
7.95907	5.79924	-3.33698	7.66768	-3.92844	1.93851
1.77166	1.60124	4.13542	0.83135	7.32171	7.30193
2.61235	14.229	12.536	2.50378	-8.85038	3.33383
5.10487	20.2891	6.52497	3.75163	-1.49927	11.6647
4.54316	7.31886	-1.43099	-11.1411	1.29536	2.12113
0.713328	-1.06493	-0.479506	9.17745	7.39427	1.0892
-9.39165	8.94248	8.00889	20.9433	9.44826	-5.2059
-1.3832	-7.89856	3.41317	7.84722	12.0025	1.61254
4.67195	4.51482	2.80088	2.69258	6.14937	5.48269
-2.56579	2.07812	3.2119	-8.78749	10.1036	-7.71638
-3.30615	8.57528	-1.41456	7.86711	8.59072	7.42422
6.78119	-2.97074	-2.36809	-7.61201	6.45594	2.15118
1.73175	-0.398744	14.8982	-2.05866	-0.924854	-0.455974
6.2578	-0.301023	-2.42842	-1.00913	1.33487	1.47636
2.2814	7.20789	-2.45686	11.3851	-1.41773	10.4174
-1.93681	4.86299	5.3908	-4.28674	-0.587085	-2.10353
-0.839771	14.1566	12.6854	12.6063	-3.68595	-2.84528
-4.97773	5.88595	-6.86796	-1.19962	-5.7184	2.19985
-2.67507	6.27112	7.76953	3.10368	-1.61292	0.510795
2.37949	15.9844	2.10489	2.65777	3.74071	3.26628
0.206105	-5.36771	8.00426	1.32749	11.1479	2.60603
-1.68567	1.38804	-3.81586	-4.30527	-0.25156	6.95163
8.73479	-1.12785	0.531344	-2.62741	10.0998	-0.0968842
8.20482	-1.43121	-0.505767	4.416	2.04255	6.70398
-9.41664	-2.23556	4.28289	2.59807	-0.751583	-3.41435
-3.76717	-5.40087	12.1951	12.9622	7.62391	7.9208
6.4656	2.22425	1.20329	3.75216	10.3272	0.098753
1.523	19.1045	14.4188	6.63643	-17.5548	-2.9842
9.12976	4.23609	7.18632	-8.12203	5.07824	-2.2535
-5.30587	5.76845	6.305	4.04269	6.96557	1.82498
6.49546	7.36531	-6.10878	-2.15635	6.51429	-3.96672
4.29141	6.9228	6.56115	-1.01479	-0.958142	5.77417
0.38799	-5.70047	4.06047	-0.170256	2.03887	-0.389175
-3.41799	-2.16743	0.656609	5.44019	7.85056	-2.25409
-4.28168	8.34992	-8.78425	-4.11757	2.8017	5.9439
-2.5129	-11.7722	-6.0318	2.44587	14.8758	11.9906
4.68234	-0.261826	5.56655	-2.84601	-1.06834	6.34656
7.93942	-4.74814	3.95856	-6.34781	-4.58902	-10.7637
5.22637	2.51273	-9.71793	-5.99026	1.36491	15.6988
-0.400002	1.84418	-0.707833	-2.62245	1.30779	0.769664
-1.99952	1.71202	2.96136	-1.42275	5.6773	7.2877
12.3722	25.1675	11.165	-5.17192	-12.2763	7.25122
-1.7799	11.8905	9.21687	4.7547	-5.74331	1.47465
-3.10482	-12.2654	13.2573	0.92153	-3.47144	-8.20901
13.3612	0.0725476	1.67052	-4.91908	11.8302	5.16123
0.199993	2.55752	4.96311	0.828934	2.26266	1.28793
3.89261	-2.09372	-0.666802	1.38371	2.81693	-6.23418
8.56917	-1.38793	0.705048	-2.4301	-1.01766	7.42811
-1.11214	6.22889	8.53951	-20.3693	-3.58717	1.45951
7.68423	-3.86005	3.00028	-3.74619	10.3711	5.83756
3.68415	1.86809	1.09815	1.80368	-0.891648	-1.76532
8.75819	9.95539	13.6416	3.19649	-3.57483	-10.0717
-0.233272	-3.5685	1.27589	-2.93348	7.05051	-2.68979
0.00385725	-3.00787	-7.37179	9.58274	-0.605032	5.80204
4.06831	10.1269	4.71522	-5.22753	2.93582	-1.84956
2.93467	2.68137	-3.7865	-4.51059	-2.38647	-4.50871
2.60459	-1.98871	5.5119	-2.49147	2.13712	4.98172
5.77753	-14.5434	2.45195	-1.11217	9.44823	3.03768
-2.87686	0.993594	1.94829	1.67688	3.75234	-4.78262
-1.2473	-3.29646	-4.60172	8.6399	6.80778	8.00393
3.48868	-0.807141	4.31874	-2.10772	-5.19289	2.00189
1.34742	-0.00277588	4.06549	-11.385	9.48324	13.7469
-3.21317	7.57502	-1.09727	39.877	-2.88818	4.48791
10.4996	-3.36849	-1.59318	-2.71438	2.61278	6.46747
6.65146	2.39836	6.50106	1.83634	1.57493	7.00016
16.3298	-1.34656	0.347757	-5.92292	-4.45982	11.0528
1.66653	5.31559	-0.00835033	-2.88582	5.78883	-2.47818
-1.79923	-1.51954	-2.40228	-1.82039	7.44225	4.30537
3.99233	-0.209847	2.84685	2.46589	1.18082	-0.0751128
-0.487881	2.22998	-3.23694	-8.923	3.77604	-0.156128
3.7713	3.67615	-2.9711	1.32938	0.664343	-1.79384
16.6524	5.63695	2.55957	3.80385	9.58608	6.82114
2.31065	2.13955	1.04932	-6.92029	-3.68878	0.13026
2.29336	7.88578	10.8528	-1.1783	-1.97095	-4.22742
0.996822	1.12275	-6.01682	5.09542	0.635023	-6.08599
0.407401	0.262082	-1.22052	-14.369	-0.549289	2.303
-7.68333	3.64154	-4.03833	13.8331	-1.29003	-4.89151
-0.479942	-6.95542	1.35532	0.533464	1.34357	0.41434
6.47318	11.382	17.7214	0.235543	-0.386799	-8.06436
-14.1072	-3.27442	-1.90363	7.77301	4.31381	-3.42443
-3.30541	2.17077	-5.80941	-3.55425	-2.07559	-1.67102
1.83331	-0.65352	9.36262	-11.9625	2.98963	1.16807
-2.03486	10.5871	12.1083	4.7541	-2.07977	-7.82958
0.626231	1.47707	1.22289	-0.595502	-5.58207	3.44258
16.388	3.26694	15.9062	-5.93509	4.62868	-3.38799
17.8536	3.54248	3.09652	2.18447	2.89273	1.01328
15.0611	8.19685	6.49645	-1.48989	1.82976	-4.57384
11.5161	3.55793	6.1481	-9.25264	2.32385	10.2217
-4.14716	-7.41199	0.269026	0.0596286	7.96739	4.86651
9.529	12.7388	4.31351	0.0643011	9.08686	-5.44201
-5.31535	12.4328	12.4622	9.24695	-0.896362	7.97127
3.93005	4.6427	-1.41081	0.390247	11.3633	3.63609
2.14479	10.9016	5.69172	-1.67425	-1.45838	3.0554
-1.42118	-4.78708	17.4569	-1.10003	-1.65533	1.17708
5.34746	6.18058	9.23841	-9.28058	-2.1143	7.03904
-6.45346	-2.39408	6.64278	-8.86203	2.35734	5.08463
8.63964	-7.28492	-2.22185	-13.6681	10.2131	10.5538
-1.27821	-0.222722	-2.55318	2.95408	-5.64491	-2.58366
-1.53177	4.78707	10.8042	7.95588	3.4398	-3.46786
7.80042	0.558026	-9.05241	-0.954637	5.30624	7.55685
-5.51112	8.84805	7.86781	5.52893	0.66767	3.09797
-2.84094	-2.73699	-1.4008	2.48077	-1.77767	-3.48228
-4.94695	3.94297	-1.18639	-10.8189	-2.98996	7.46159
1.52975	0.926696	-1.5374	-2.15164	1.46226	1.9912
4.44357	-1.06356	6.44921	2.26444	5.83748	-1.63875
-3.75936	9.90598	12.2392	7.02783	4.39089	-6.07185
9.12132	-2.44643	-1.58905	-7.9842	-2.44164	0.625654
6.8051	0.468474	13.1792	0.95989	1.64646	1.17062
1.15998	-0.182199	-0.852424	-2.27194	2.13426	-3.22108
8.66552	18.1968	-5.73486	1.40347	6.28022	8.77824
10.6633	7.81935	8.14748	-11.1863	3.69661	-6.14771
-5.1243	2.55002	-3.46678	5.31717	1.84078	6.52814
-2.51805	8.92498	6.96869	2.187	-0.0467298	-0.0762218
3.06844	0.790139	3.40263	34.2617	-0.43209	22.9776
0.125051	1.07318	7.23213	0.400176	5.38236	-2.31158
-4.87647	5.59797	-2.27802	-2.61316	4.72484	10.6078
1.29454	2.79231	0.00718386	-9.53767	3.31836	6.26305
0.898262	3.54055	1.97717	3.67615	-6.68116	-2.20943
2.8787	9.34617	1.16023	-1.40173	0.813244	4.05392
-3.36518	-5.00834	-0.363444	11.5272	5.57948	7.14259
14.6113	9.19094	24.8583	9.76816	-2.13996	-14.5082
1.97563	-5.73101	1.43141	0.867407	11.2779	8.13084
-1.03267	-1.47371	1.18866	-1.48661	4.81408	-12.4666
2.53685	1.32467	12.2205	6.94628	5.62157	-5.38639
11.0268	7.00647	-6.14974	-1.21339	-0.16632	4.69939
-0.141563	2.45099	0.636507	1.70427	-1.81125	-1.44429
3.60109	23.4183	17.2712	-2.7186	-3.95089	9.61662
1.76699	-3.46809	20.7191	3.04755	3.77789	-13.7464
-4.30888	9.15331	-3.18669	4.63863	-4.1814	4.088
2.38342	4.38118	1.13809	1.33422	-0.325666	-6.11762
5.10226	1.0294	-1.45958	-1.37619	-3.21544	-4.14156
2.32545	-1.0703	3.29397	3.46993	-0.214056	-3.44373
12.3763	8.33846	10.0113	-2.47431	0.725609	2.74316
3.84413	3.262	6.07054	12.1286	-5.02288	-1.5186
-1.17141	-1.00452	-1.46834	-5.79895	5.6316	7.92646
-0.0396507	0.247948	7.28041	3.56388	3.1444	-0.560441
-2.07156	-0.276099	0.894218	5.65327	1.79442	-4.01883
1.23211	0.180021	7.95477	-1.1821	2.21519	-0.685548
15.5169	14.8281	-10.5744	4.40512	7.20868	14.6268
3.66103	0.828828	-2.59591	5.89885	-8.47877	7.59302
-0.064955	0.302829	7.2919	10.8934	-4.2066	-3.54314
1.8512	2.85323	2.6837	-1.67605	2.58549	6.81769
2.0379	7.83372	10.4215	0.853011	-5.38693	2.16388
6.17505	4.9518	3.3759	7.69554	-1.89369	3.53758
12.9296	3.966	24.4803	-5.35471	7.53665	-5.47071
-1.34254	-14.8426	-2.4677	2.45298	10.102	1.07824
-16.2269	-3.51526	-14.3134	16.6287	4.85703	14.502
-0.431053	3.59628	4.93138	7.49697	0.843801	-9.41597
-8.06489	-2.52091	-9.99994	13.9327	6.27464	12.8049
-2.45398	-3.85932	-0.575174	0.211138	5.30964	-4.17228
-0.31161	-0.798169	-2.2775	-1.57872	-3.23954	0.95708
1.22432	11.763	0.742012	5.28786	1.12195	1.95348
0.873997	-14.9085	1.25884	3.72867	9.43639	5.77503
4.27467	-1.96543	14.1988	-0.555665	8.06386	1.81879
-2.6587	-3.99879	1.07315	-0.522409	0.782014	-0.718877
-5.9956	0.747612	5.56761	2.10555	-0.0356415	-5.08398
-1.78366	4.23265	1.94661	28.8475	7.89288	6.7361
4.05194	3.30236	3.66065	-4.41796	0.727179	4.41925
3.65812	4.86765	-1.69667	0.725299	-5.8331	1.56936
1.70835	7.4629	4.15506	-7.47586	-4.51953	6.24673
-1.83726	3.27269	3.94121	2.37275	3.95506	6.92109
1.33094	4.50121	5.42844	4.3977	8.98174	2.73473
-3.95533	9.06711	0.354893	6.20483	-23.4353	2.93099
0.733104	8.54481	5.28055	8.64796	0.321546	2.69388
-9.09008	15.018	11.0691	5.13857	-1.31616	6.07938
0.178121	3.35598	0.460753	2.56193	-1.14575	2.39073
-3.81826	1.07122	4.2443	3.79789	-5.83142	12.3635
2.54631	-2.61007	6.35927	-16.1609	5.71502	5.2452
-6.26182	6.08117	7.75807	9.84735	3.30706	3.99443
4.72449	0.866073	3.12975	0.854221	14.8255	4.58915
4.55133	8.52255	-2.5756	5.48102	-1.65092	3.25086
-0.364631	4.32633	4.89421	2.64308	-1.97616	-3.52176
0.492114	0.773214	1.43947	-1.88155	2.79383	-0.000291779
-4.94744	-4.54062	3.48442	-2.85688	10.3592	9.89712
24.9573	-0.492134	-31.2726	19.1001	11.3474	6.07268
14.3847	2.30762	-4.57681	-17.4652	-2.45691	17.0178
4.36108	1.96032	4.73643	1.11586	9.64432	1.93318
2.1182	-3.71907	3.37853	-0.855487	-0.59525	3.2041
8.09679	-6.27736	8.32254	-5.26917	5.03059	-3.36372
0.535174	0.863305	-3.78676	3.46447	-2.31887	8.28238
-1.86137	3.1259	-4.63898	-0.587391	1.68066	-1.45788
-0.189415	1.2109	-1.46972	-0.0119781	2.18804	-1.0734
5.0117	11.1214	12.4274	-7.35937	3.64808	-6.72635
5.35675	3.09635	1.86608	1.96657	-0.0721499	0.800161
1.43052	-20.013	-4.75613	-1.36494	7.96523	3.63615
6.01286	12.1233	10.3624	-10.4076	-3.93335	4.92064
3.97315	-0.874483	-15.8442	-1.38585	3.41961	13.9088
26.4556	1.27414	6.7999	-2.39124	4.43313	3.18409
-11.8887	14.6068	3.87823	18.3557	5.39289	10.3576
6.15745	-0.914428	4.62834	-8.07682	-2.13363	7.53053
0.308675	0.624363	-3.05677	-6.60857	1.21941	1.71688
-3.35203	4.6449	1.90177	11.8641	1.6511	-0.498846
-2.73926	19.0277	-4.46656	5.4516	-11.5413	10.8845
0.566379	0.741182	4.12092	1.86302	12.6649	-1.44544
-0.810177	-1.08292	1.60852	4.93955	-1.18763	-2.85507
6.05843	8.62699	-1.63609	-3.5148	-2.40853	6.23372
1.8659	-3.37768	1.7997	-1.6776	2.50542	-1.25245
5.08198	0.16558	1.43468	-4.26797	0.861929	1.18135
-1.9524	1.03814	-2.13867	-7.42603	1.77779	-3.9568
2.64975	6.31317	1.80086	4.78242	10.4247	10.8525
-2.31462	-0.0705649	-2.15412	1.46553	1.53891	2.98761
2.20357	16.2362	-1.88435	-0.895572	2.09942	5.51645
-2.78579	2.77109	-3.51246	28.0297	-4.14984	15.0473
-5.9983	-0.6937	1.94004	-4.25176	-3.77086	-3.04925
-4.00638	5.85338	6.70307	-1.64298	-1.3158	4.60296
2.83149	12.4478	1.46735	0.808656	1.44911	-6.94985
-0.933296	12.153	-17.2105	0.39571	-3.64499	1.69109
10.4321	5.87934	8.67571	-7.50874	3.49937	-3.34977
0.280883	4.21442	7.45572	-0.74427	-2.43461	0.0494891
0.798329	7.11015	0.691214	-1.93645	-3.41862	-6.75373
-1.79717	2.11569	-1.55085	-12.7768	-0.443907	1.25547
3.36998	0.26447	-3.00423	-6.62471	-3.06873	0.621579
-0.904811	6.79895	10.3772	-4.47069	9.05982	4.36794
12.7197	10.8684	8.57042	-4.48482	5.66936	2.43625
3.43355	13.5192	13.7381	2.25887	3.07272	-1.08397
2.51663	13.7304	9.64329	0.540507	-1.67779	-7.20415
-2.50597	1.90761	-2.41383	8.66982	-0.235834	-6.76304
3.11681	0.810623	-1.37187	12.4869	9.4129	-0.418499
0.0238533	-14.6233	0.458539	-0.214448	15.4202	-2.3265
[truncated: 3,083 more rows]
